# Supplementary material for: Language and Emotion – A Foosball Study: The Influence of Affective State on Language Production in a Competitive Setting
Source: PLoS One. 2019 May 24;14(5):e0217419. doi: 10.1371/journal.pone.0217419 (PMC6534325; doi:10.1371/journal.pone.0217419)
Supplement: S1 File — (TXT) [file pone.0217419.s003.txt]

For Emotion Questionnaire:

1(not at all) - 5(very much)


(For BIRG/CORF Questionnaire:

1(very much) - 5(not at all))


Female: 0
Male: 1

base: 0
WIN: 1
LOSS: 2

Played table soccer before:

Yes: 0
No: 1

How often:

very rarely: 1
rarely: 2
sometimes: 3
often: 4
very often: 5


Do you know the other participants:

None: 0
One: 1
Two: 2
All: 3

Own teammate:

Yes: 0
No: 1
