# Supplementary material for: Language and Emotion – A Foosball Study: The Influence of Affective State on Language Production in a Competitive Setting
Source: PLoS One. 2019 May 24;14(5):e0217419. doi: 10.1371/journal.pone.0217419 (PMC6534325; doi:10.1371/journal.pone.0217419)
Supplement: S2 File — (TXT) [file pone.0217419.s004.txt]

0 = female
1 = male 

0 = yes
1 = no

0 = win
1 = loss


FOCUS (F):
0 = own
1 = other

BIRG/CORF (BC):
0 = we
1 = team name

Do you know the other participants?:
0 = none
1 = 1
2 = 2
3 = whole group

Own teammate?:
0 = yes
1 = no

(from survey:
1 = my teammate
2 = one member of the other team
3 = both members of the other team
4 = nobody)
