# Supplementary material for: Language and Emotion – A Foosball Study: The Influence of Affective State on Language Production in a Competitive Setting
Source: PLoS One. 2019 May 24;14(5):e0217419. doi: 10.1371/journal.pone.0217419 (PMC6534325; doi:10.1371/journal.pone.0217419)
Supplement: S2 Dataset — (XLSX) [file pone.0217419.s006.xlsx]

## Sheet: Sheet3
Row Labels	Count of Nr	StdDev of TextLength	StdDev of Time
First Round	226	43.7928	134.066
loss	114	43.9137	142.675
other	55	39.288	138.217
own	59	47.8486	147.772
win	112	43.8062	125.304
other	55	48.7424	142.858
own	57	38.8787	105.899
Second Round	224	31.4202	74.3995
loss	110	30.135	67.627
other	54	28.7504	76.1718
own	56	31.4307	58.9224
win	114	32.3095	78.9236
other	56	27.8421	67.7145
own	58	36.0404	88.4044
Grand Total	450	38.2355	111.824

## Sheet: Sheet4
Row Labels	Number of texts	Average Text Length	Average of Time
Round 1	226	97.2	223.3
LOSS	114	98.8	225.6
other Pers.	55	94.7	230.4
High	28	97.5	268.1
Low	27	91.8	189.7
own Pers.	59	102.6	221.2
High	30	104.6	228.7
Low	29	100.5	213.2
WIN	112	95.6	220.9
other Pers.	55	96.3	231.9
High	30	103.1	249.0
Low	25	88.3	210.6
own Pers.	57	94.8	210.2
High	30	96.8	203.2
Low	27	92.6	218.3
Round 2	224	90.7	166.6
LOSS	110	86.8	154.5
other Pers.	54	84.0	153.9
High	27	78.2	160.7
Low	27	89.8	147.1
own Pers.	56	89.6	155.0
High	27	87.6	142.0
Low	29	91.4	167.1
WIN	114	94.4	178.4
other Pers.	56	91.0	170.9
High	26	93.2	181.1
Low	30	89.1	162.0
own Pers.	58	97.7	185.6
High	28	104.0	211.3
Low	30	91.9	161.7
TOTAL	450	94.0	194.8

## Sheet: DATA
Nr	Sex	File	Order1	Order2	TeamName	OpponentName	Colour	Perspective	Round	Outcome	OwnScore	OtherScore	Text Length	Time	Potentially problematic	Comments	PermissionResearch	PermissionPublication	PermissionVideoA	PermissionVideoB	HighDifference	Other_Ptcs	Own_teammate	Order	Count_we	F_other	F_own	F_both	Pronoun	We	Negate	Posemo	Negemo	Anx	Anger	Sad	Discrep	Inhib	Tentat	Certain	Achieve	Exclam
3A	F	3A_R1_1T	A	1	Jan&Kar	Jaaah	y	own	1	loss	6	9	193	NA	1		1	1	1	1	Low	2	1	First	9	3	9	4	2.05	0.51	2.05	5.64	3.59	0	2.05	0.51	2.56	0	2.56	1.03	1.54	1.03
3A	F	3A_R1_2OT	A	1	Jan&Kar	Jaaah	y	other	1	loss	6	9	186	355	1		1	1	1	1	Low	2	1	Second	3	0	4	3	1.77	0.88	0	8.85	1.77	0.88	0	0	1.77	0	0.88	0	0.88	0.88
3A	F	3A_R2_1OT	A	2	Jan&Kar	Jaaah	y	other	2	loss	8	10	113	147.4	0		1	1	1	1	Low	2	1	Second	1	5	6	2	1.6	0	0.53	4.81	3.21	0	0	0	2.14	0	1.6	0.53	1.6	1.07
3A	F	3A_R2_2T	A	2	Jan&Kar	Jaaah	y	own	2	loss	8	10	113	143.6	0		1	1	1	1	Low	2	1	First	0	0	1	3	1.77	0	0	5.31	1.77	0.88	0.88	0	1.77	0	0.88	0.88	0.88	0
3B	F	3B_R1_1OT	B	2	Jaaah	Jan&Kar	w	other	1	win	9	6	125	NA	1		1	1	1	1	Low	3	0	Second	0	2	4	0	5.06	0	2.53	1.27	5.06	0	3.8	1.27	0	0	0	0	2.53	0
3B	F	3B_R1_2T	B	2	Jaaah	Jan&Kar	w	own	1	win	9	6	128	270.5	1		1	1	1	1	Low	3	0	First	0	3	3	0	1.14	0	0	6.82	2.27	0	1.14	1.14	1.14	0	1.14	1.14	3.41	0
3B	F	3B_R2_1T	B	1	Jaaah	Jan&Kar	w	own	2	win	10	8	126	234.6	0		1	1	1	1	Low	3	0	First	0	6	13	0	3.8	0	0	6.52	2.17	0	1.09	0.54	2.72	0.54	2.72	0.54	4.35	0
3B	F	3B_R2_2OT	B	1	Jaaah	Jan&Kar	w	other	2	win	10	8	116	192.1	0		1	1	1	1	Low	3	0	Second	0	2	7	0	4.82	0	1.2	7.23	3.61	0	2.41	0	2.41	0	3.61	2.41	3.61	0
3C	F	3C_R1_1T	A	1	Jaaah	Jan&Kar	w	own	1	win	9	6	142	NA	1		1	1	1	1	Low	3	0	Second	3	4	11	0	5.51	1.57	1.57	3.94	0.79	0	0.79	0	2.36	0	0.79	0	3.15	0
3C	F	3C_R1_2OT	A	1	Jaaah	Jan&Kar	w	other	1	win	9	6	108	237.8	1		1	1	1	1	Low	3	0	First	0	2	9	0	5.51	0	0	6.3	0	0	0	0	1.57	0	0	0	4.72	0.79
3C	F	3C_R2_1OT	A	2	Jaaah	Jan&Kar	w	other	2	win	10	8	89	138.1	0		1	1	1	1	Low	3	0	First	3	4	6	0	0	0	0	2.38	5.56	0	2.38	0	2.38	0	1.59	0	1.59	0
3C	F	3C_R2_2T	A	2	Jaaah	Jan&Kar	w	own	2	win	10	8	110	147.3	0		1	1	1	1	Low	3	0	Second	0	6	7	0	5.17	0	0	3.45	5.17	0	0	4.31	1.72	0	1.72	0.86	3.45	0
3D	F	3D_R1_1OT	B	2	Jan&Kar	Jaaah	y	other	1	loss	6	9	185	NA	1		1	1	1	1	Low	3	0	First	0	3	9	2	2.05	0	1.37	5.48	0.68	0	0.68	0	1.37	0	0.68	0	1.37	0.68
3D	F	3D_R1_2T	B	2	Jan&Kar	Jaaah	y	own	1	loss	6	9	81	124.6	1		1	1	1	1	Low	3	0	Second	0	2	9	0	7.14	0	0	3.57	0.89	0	0.89	0	1.79	0	2.68	0	1.79	0.89
3D	F	3D_R2_1T	B	1	Jan&Kar	Jaaah	y	own	2	loss	8	10	91	132.1	0		1	1	1	1	Low	3	0	Second	0	4	6	1	5.36	0	0.89	3.57	0.89	0	0.89	0	0.89	0	1.79	2.68	1.79	0
3D	F	3D_R2_2OT	B	1	Jan&Kar	Jaaah	y	other	2	loss	8	10	84	103.5	0		1	1	1	1	Low	3	0	First	0	3	5	0	1.06	0	1.06	4.26	2.13	0	0	1.06	2.13	0	2.13	1.06	1.06	1.06
4A	M	4A_R1_1T	A	1	Feyenoord	Ajax	w	own	1	win	12	0	227	274.7	0		1	1	1	1	High	1	1	First	1	6	13	0	1.71	0	1.28	2.14	2.56	0.43	1.71	0.43	2.14	0.43	0.85	2.56	2.14	0.85
4A	M	4A_R1_2OT	A	1	Feyenoord	Ajax	w	other	1	win	12	0	245	305.9	0		1	1	1	1	High	1	1	Second	1	6	5	0	1.23	0	1.84	1.23	0.61	0	0	0	2.45	0	1.23	1.84	0.61	0
4A	M	4A_R2_1OT	A	2	Feyenoord	Ajax	w	other	2	win	13	4	183	217.45	0		1	1	1	1	High	1	1	Second	1	9	13	0	3.23	0	0	1.61	2.02	0	0	1.61	1.61	0.4	1.21	1.21	2.02	0
4A	M	4A_R2_2T	A	2	Feyenoord	Ajax	w	own	2	win	13	4	159	208.6	0		1	1	1	1	High	1	1	First	1	9	8	0	1.62	0	0.54	1.62	1.62	0	1.08	0	4.86	0.54	2.16	1.08	1.62	0
4B	M	4B_R1_1OT	B	2	Ajax	Feyenoord	y	other	1	loss	0	12	152	923.7	0		1	1	1	1	High	0	1	Second	0	3	8	0	1.68	0.84	0	3.36	0.84	0	0	0	0	0	0	0.84	1.68	0
4B	M	4B_R1_2T	B	2	Ajax	Feyenoord	y	own	1	loss	0	12	38	210.7	0		1	1	1	1	High	0	1	First	1	5	12	0	0.66	0	1.32	1.97	3.29	0.66	1.32	0.66	0	0.66	0.66	1.32	1.32	0.66
4B	M	4B_R2_1T	B	1	Ajax	Feyenoord	y	own	2	loss	4	13	82	217.7	0		1	1	1	1	High	0	1	First	3	5	17	0	0.52	0	0.52	2.07	2.07	0	0	1.55	1.04	0	0.52	0	1.04	0
4B	M	4B_R2_2OT	B	1	Ajax	Feyenoord	y	other	2	loss	4	13	67	182.8	0		1	1	1	1	High	0	1	Second	0	4	12	0	0	0	1.48	2.22	4.44	0	1.48	1.48	1.48	0	0.74	0	0.74	0
4C	M	4C_R1_1T	A	1	Ajax	Feyenoord	y	own	1	loss	0	12	301	869.7	0		1	1	1	1	High	1	1	Second	1	3	2	0	0	0	0	5.13	2.56	0	0	0	0	0	0	0	5.13	0
4C	M	4C_R1_2OT	A	1	Ajax	Feyenoord	y	other	1	loss	0	12	133	325.9	0		1	1	1	1	High	1	1	First	1	2	4	0	1.2	1.2	0	0	3.61	1.2	1.2	2.41	2.41	0	0	0	2.41	0
4C	M	4C_R2_1OT	A	2	Ajax	Feyenoord	y	other	2	loss	4	13	127	528.5	0		1	1	1	1	High	1	1	First	1	7	5	0	0.65	0	1.29	3.23	3.23	0	1.94	0.65	2.58	1.29	1.94	0.65	3.87	0
4C	M	4C_R2_2T	A	2	Ajax	Feyenoord	y	own	2	loss	4	13	162	21.8	1	copy&paste?	1	1	1	1	High	1	1	Second	1	2	5	0	0	0	0	8.7	0	0	0	0	4.35	0	2.9	1.45	1.45	0
4D	M	4D_R1_1OT	B	2	Feyenoord	Ajax	w	other	1	win	12	0	192	541.2	0		1	1	1	1	High	1	1	First	1	6	18	0	5.63	3.97	1.32	3.64	2.65	0	1.32	0.99	3.64	0.99	0.33	0.99	0.66	0
4D	M	4D_R1_2T	B	2	Feyenoord	Ajax	w	own	1	win	12	0	117	222	0		1	1	1	1	High	1	1	Second	1	2	15	1	4.29	1.23	1.84	3.07	2.45	0	0	0.61	1.23	0.61	1.23	0	1.23	0
4D	M	4D_R2_1T	B	1	Feyenoord	Ajax	w	own	2	win	13	4	146	370.1	0		1	1	1	1	High	1	1	Second	5	3	8	0	5.26	1.5	3.76	2.26	3.76	0	2.26	1.5	3.76	1.5	1.5	3.01	1.5	0
4D	M	4D_R2_2OT	B	1	Feyenoord	Ajax	w	other	2	win	13	4	132	267.4	0		1	1	1	1	High	1	1	First	8	3	11	0	7.87	2.36	1.57	3.94	2.36	0	0.79	0.79	3.15	0.79	1.57	0.79	1.57	0
5A	M	5A_R1_1T	A	1	Rocket	Galactic	y	own	1	loss	6	8	74	139	0		1	1	1	1	Low	3	0	First	0	5	2	1	1.3	0	1.3	3.9	1.3	0	1.3	0	1.3	0	1.3	0	2.6	0
5A	M	5A_R1_2OT	A	1	Rocket	Galactic	y	other	1	loss	6	8	60	111.9	0		1	1	1	1	Low	3	0	Second	2	2	4	0	1.92	1.92	1.92	5.77	3.85	0	3.85	0	1.92	1.92	3.85	0	1.92	0
5A	M	5A_R2_1OT	A	2	Rocket	Galactic	y	other	2	loss	3	6	55	96.8	0		1	1	1	1	Low	3	0	Second	0	3	4	0	0	0	0	3.17	0	0	0	0	1.59	0	3.17	0	1.59	0
5A	M	5A_R2_2T	A	2	Rocket	Galactic	y	own	2	loss	3	6	51	67.7	0		1	1	1	1	Low	3	0	First	1	3	4	0	1.79	1.79	1.79	3.57	3.57	0	3.57	0	0	1.79	5.36	0	1.79	0
5B	M	5B_R1_1OT	B	2	Galactic	Rocket	w	other	1	win	8	6	72	306.4	0		1	1	1	1	Low	3	0	Second	1	3	5	0	6.15	1.54	0	3.08	3.08	0	1.54	0	0	0	0	0	1.54	0
5B	M	5B_R1_2T	B	2	Galactic	Rocket	w	own	1	win	8	6	53	96.6	0		1	1	1	1	Low	3	0	First	1	2	5	0	2.82	0	4.23	2.82	2.82	0	1.41	0	2.82	0	1.41	1.41	0	0
5B	M	5B_R2_1T	B	1	Galactic	Rocket	w	own	2	win	6	3	51	104.7	0		1	1	1	1	Low	3	0	First	1	1	3	0	0	0	0	0	2.04	0	0	0	2.04	0	0	0	0	0
5B	M	5B_R2_2OT	B	1	Galactic	Rocket	w	other	2	win	6	3	74	121.9	0		1	1	1	1	Low	3	0	Second	0	1	4	0	0	0	1.61	1.61	1.61	0	1.61	0	0	1.61	1.61	0	1.61	0
5C	M	5C_R1_1T	A	1	Galactic	Rocket	w	own	1	win	8	6	91	172.1	0		1	1	1	1	Low	3	0	Second	0	1	3	0	0	0	0	1.85	0	0	0	0	3.7	0	1.85	0	1.85	0
5C	M	5C_R1_2OT	A	1	Galactic	Rocket	w	other	1	win	8	6	71	122.1	0		1	1	1	1	Low	3	0	First	0	3	3	0	0	0	0	1.92	3.85	0	1.92	0	1.92	0	1.92	0	0	0
5C	M	5C_R2_1OT	A	2	Galactic	Rocket	w	other	2	win	6	3	86	133.4	0		1	1	1	1	Low	3	0	First	0	1	4	0	0	0	1.37	5.48	2.74	0	1.37	0	1.37	0	0	0	1.37	0
5C	M	5C_R2_2T	A	2	Galactic	Rocket	w	own	2	win	6	3	59	108.8	0		1	1	1	1	Low	3	0	Second	0	2	4	1	0	0	2.67	1.33	2.67	0	0	1.33	1.33	0	0	1.33	1.33	0
5D	M	5D_R1_1OT	B	2	Rocket	Galactic	y	other	1	loss	6	8	48	140.8	0		1	1	1	1	Low	3	0	First	2	1	5	0	1.1	0	1.1	0	2.2	1.1	0	0	0	0	1.1	0	0	0
5D	M	5D_R1_2T	B	2	Rocket	Galactic	y	own	1	loss	6	8	63	122	0		1	1	1	1	Low	3	0	Second	2	4	2	0	3.39	1.69	1.69	0	3.39	0	3.39	0	1.69	1.69	1.69	0	0	0
5D	M	5D_R2_1T	B	1	Rocket	Galactic	y	own	2	loss	3	6	71	115	0		1	1	1	1	Low	3	0	Second	2	4	2	0	1.41	0	0	2.82	1.41	0	0	1.41	4.23	0	4.23	2.82	1.41	0
5D	M	5D_R2_2OT	B	1	Rocket	Galactic	y	other	2	loss	3	6	60	124.8	0		1	1	1	1	Low	3	0	First	1	6	2	0	3.49	1.16	1.16	1.16	2.33	0	1.16	1.16	0	1.16	3.49	0	1.16	0
6A	F	6A_R1_1T	A	1	Redbulls/Red Bulls	Vodka	y	own	1	win	10	6	83	197.9	0		1	1	1	1	High	1	1	First	1	4	7	1	1.18	0	0	1.18	1.18	0	0	0	3.53	0	3.53	0	0	0
6A	F	6A_R1_2OT	A	1	Redbulls/Red Bulls	Vodka	y	other	1	win	10	6	88	190.7	0		1	1	1	1	High	1	1	Second	0	4	4	0	1.69	0	0	1.69	0	0	0	0	5.08	0	1.69	0	0	0
6A	F	6A_R2_1OT	A	2	Redbulls/Red Bulls	Vodka	y	other	2	win	15	10	72	195.7	0		1	1	1	1	High	1	1	Second	2	6	6	1	1.1	0	1.1	4.4	1.1	0	0	0	2.2	0	2.2	0	2.2	0
6A	F	6A_R2_2T	A	2	Redbulls/Red Bulls	Vodka	y	own	2	win	15	10	58	123	0		1	1	1	1	High	1	1	First	0	3	4	1	0	0	0	5.41	2.7	0	0	0	1.35	0	1.35	0	1.35	0
6B	F	6B_R1_1OT	B	2	Vodka	Redbulls/Red Bulls	w	other	1	loss	6	10	90	318.7	0		1	1	1	1	High	0	1	Second	0	1	4	2	2.35	0	2.35	4.71	3.53	0	1.18	0	1.18	0	2.35	1.18	1.18	2.35
6B	F	6B_R1_2T	B	2	Vodka	Redbulls/Red Bulls	w	own	1	loss	6	10	85	121.3	0		1	1	1	1	High	0	1	First	4	6	4	1	3.61	2.41	1.2	3.61	6.02	1.2	4.82	0	2.41	0	0	1.2	0	0
6B	F	6B_R2_1T	B	1	Vodka	Redbulls/Red Bulls	w	own	2	loss	10	15	83	136.4	0		1	1	1	1	High	0	1	First	1	3	2	0	0	0	2.04	2.04	6.12	2.04	4.08	0	3.06	0	0	2.04	1.02	2.04
6B	F	6B_R2_2OT	B	1	Vodka	Redbulls/Red Bulls	w	other	2	loss	10	15	80	160.1	0		1	1	1	1	High	0	1	Second	2	2	3	3	5	2.5	3.75	5	3.75	1.25	2.5	0	5	0	0	2.5	2.5	0
6C	F	6C_R1_1T	A	1	Vodka	Redbulls/Red Bulls	w	own	1	loss	6	10	88	180.6	0		1	1	1	1	High	1	1	First	0	3	4	1	1.11	0	0	1.11	2.22	0	1.11	0	2.22	0	0	2.22	0	0
6C	F	6C_R1_2OT	A	1	Vodka	Redbulls/Red Bulls	w	other	1	loss	6	10	95	106.7	0		1	1	1	1	High	1	1	First	0	4	6	0	1.03	0	0	2.06	1.03	0	1.03	0	0	0	2.06	0	2.06	0
6C	F	6C_R2_1T	A	2	Vodka	Redbulls/Red Bulls	w	own	2	loss	10	15	96	127.8	0	switched order	1	1	1	1	High	1	1	Second	2	4	5	1	2.08	2.08	0	3.12	1.04	0	1.04	0	5.21	0	0	1.04	1.04	1.04
6C	F	6C_R2_2OT	A	2	Vodka	Redbulls/Red Bulls	w	other	2	loss	10	15	83	117.2	0	switched order	1	1	1	1	High	1	1	Second	0	5	5	0	2.3	0	1.15	2.3	0	0	0	0	1.15	0	0	2.3	0	0
7A	F	7A_R1_1T	A	1	Barca/Barcelona	Real Madrid	w	own	1	loss	8	9	131	207.8	0		1	0	1	1	Low	3	0	First	8	2	8	0	4.65	4.65	1.16	6.98	0	0	0	0	0	0	0	2.33	2.33	0
7A	F	7A_R1_2OT	A	1	Barca/Barcelona	Real Madrid	w	other	1	loss	8	9	92	153.6	0		1	0	1	1	Low	3	0	Second	5	0	5	0	4.76	4.76	1.59	3.17	1.59	0	0	0	0	0	0	0	1.59	0
7A	F	7A_R2_1OT	A	3	Barca/Barcelona	Real Madrid	w	own	2	win	16	9	85	126.9	0	wrote WIN twice	1	0	1	1	High	3	0	First	6	2	6	2	1.5	1.5	1.5	3.01	3.76	0	0	0.75	0.75	0.75	0.75	0	0.75	0
7A	F	7A_R2_2T	A	3	Barca/Barcelona	Real Madrid	w	own	2	win	16	9	61	114.9	0	wrote WIN twice	1	0	1	1	High	3	0	Second	7	3	7	0	5.43	4.35	1.09	7.61	1.09	0	0	0	2.17	0	2.17	1.09	3.26	0
7B	F	7B_R1_1OT	B	2	Real Madrid	Barca/Barcelona	y	other	1	win	9	8	153	528.9	0		1	1	1	1	Low	2	1	First	0	4	2	0	5.45	0	0	1.82	1.82	0	1.82	0	1.82	0	1.82	3.64	0	0
7B	F	7B_R1_2T	B	2	Real Madrid	Barca/Barcelona	y	own	1	win	9	8	83	214.6	0		1	1	1	1	Low	2	1	Second	0	5	5	0	0	0	1.03	3.09	1.03	0	0	0	1.03	0	0	1.03	1.03	1.03
7B	F	7B_R2_1T	B	1	Real Madrid	Barca/Barcelona	y	own	2	loss	9	16	56	114	0		1	1	1	1	High	2	1	First	0	1	4	1	0	0	0	2.2	4.4	1.1	1.1	1.1	0	0	6.59	2.2	1.1	0
7B	F	7B_R2_2OT	B	1	Real Madrid	Barca/Barcelona	y	other	2	loss	9	16	48	111	0		1	1	1	1	High	2	1	Second	0	5	3	1	2.04	0	3.06	2.04	4.08	0	0	1.02	1.02	0	0	0	2.04	0
7C	F	7C_R1_1T	A	1	Real Madrid	Barca/Barcelona	y	own	1	win	9	8	92	280.1	0		1	1	1	1	Low	2	1	Second	10	3	10	0	7.14	5.95	2.38	4.76	0	0	0	0	3.57	0	0	2.38	1.19	2.38
7C	F	7C_R1_2OT	A	1	Real Madrid	Barca/Barcelona	y	other	1	win	9	8	73	136.2	0		1	1	1	1	Low	2	1	First	5	4	6	0	10.71	1.79	1.79	8.93	3.57	0	0	1.79	3.57	0	0	0	3.57	1.79
7C	F	7C_R2_1OT	A	2	Real Madrid	Barca/Barcelona	y	other	2	loss	9	16	66	120.3	0		1	1	1	1	High	2	1	Second	3	5	3	0	8	2	0	6	2	0	0	2	2	0	2	0	8	2
7C	F	7C_R2_2T	A	2	Real Madrid	Barca/Barcelona	y	own	2	loss	9	16	71	114.8	0		1	1	1	1	High	2	1	First	7	8	7	0	3.27	1.31	0.65	1.96	0	0	0	0	2.61	0	0	0.65	1.31	1.31
7D	F	7D_R1_1OT	B	2	Barca/Barcelona	Real Madrid	w	other	1	loss	8	9	90	101.2	0		1	1	1	1	Low	3	0	First	8	3	8	2	5.32	5.32	0	6.38	4.26	0	1.06	1.06	2.13	0	1.06	1.06	3.19	0
7D	F	7D_R1_2T	B	2	Barca/Barcelona	Real Madrid	w	own	1	loss	8	9	94	66.6	0		1	1	1	1	Low	3	0	Second	4	2	4	0	5.63	2.82	2.82	0	8.45	0	0	5.63	4.23	0	1.41	1.41	4.23	1.41
7D	F	7D_R2_1T	B	1	Barca/Barcelona	Real Madrid	w	own	2	win	16	9	54	171.4	0		1	1	1	1	High	3	0	First	4	3	4	0	9.09	4.55	1.52	1.52	1.52	0	0	1.52	6.06	0	0	1.52	1.52	1.52
7D	F	7D_R2_2OT	B	1	Barca/Barcelona	Real Madrid	w	other	2	win	16	9	97	173.3	0		1	1	1	1	High	3	0	Second	7	1	9	0	4.11	1.37	4.11	4.11	4.11	0	0	1.37	6.85	0	0	4.11	2.74	0
8A	M	8A_R1_1T	A	1	"V"	Two J's	w	own	1	win	9	4	83	217.5	0	very vague	1	1	1	1	High	2	0	First	0	2	4	0	3.57	0	0	1.19	2.38	2.38	0	0	1.19	0	0	1.19	1.19	0
8A	M	8A_R1_2OT	A	1	"V"	Two J's	w	other	1	win	9	4	92	206.5	0	very vague	1	1	1	1	High	2	0	Second	0	2	4	0	0	0	1.59	0	1.59	0	0	0	4.76	0	0	0	0	0
8A	M	8A_R2_1OT	A	2	"V"	Two J's	w	other	2	loss	9	10	67	157.4	0	very vague	1	1	1	1	Low	2	0	First	0	2	3	0	1.49	0	1.49	2.99	4.48	2.99	0	1.49	4.48	0	0	1.49	2.99	0
8A	M	8A_R2_2T	A	2	"V"	Two J's	w	own	2	loss	9	10	61	168.8	0	very vague	1	1	1	1	Low	2	0	Second	0	5	4	0	3.19	0	1.06	3.19	1.06	1.06	0	0	5.32	0	0	0	2.13	0
8B	M	8B_R1_1OT	B	2	Two J's	"V"	y	other	1	loss	4	9	114	286.1	0		1	1	1	1	High	2	0	Second	3	1	3	0	1.85	1.85	0	0	1.85	0	1.85	0	1.85	0	0	0	0	0
8B	M	8B_R1_2T	B	2	Two J's	"V"	y	own	1	loss	4	9	78	138.6	0		1	1	1	1	High	2	0	First	5	4	8	1	4.55	3.25	1.3	1.3	4.55	0	0.65	1.3	3.25	0	1.95	1.3	0.65	0
8B	M	8B_R2_1T	B	1	Two J's	"V"	y	own	2	win	10	9	122	207.5	0		1	1	1	1	Low	2	0	Second	3	9	4	0	5.7	1.9	1.27	1.27	5.06	0	1.27	0.63	3.16	0	1.9	1.27	0.63	0
8B	M	8B_R2_2OT	B	1	Two J's	"V"	y	other	2	win	10	9	94	152.5	0		1	1	1	1	Low	2	0	First	6	6	10	1	4.37	2.18	0.44	0.87	1.31	0	0.87	0	0	0	0.87	0.87	0.44	0
8C	M	8C_R1_1T	A	1	Two J's	"V"	y	own	1	loss	4	9	55	155.2	0		1	1	1	1	High	0	1	First	3	2	6	1	4.1	2.46	0	2.46	0.82	0	0.82	0	2.46	0	0.82	0.82	0.82	0
8C	M	8C_R1_2OT	A	1	Two J's	"V"	y	other	1	loss	4	9	48	121.2	0		1	1	1	1	High	0	1	Second	1	2	4	0	3.85	1.28	3.85	2.56	2.56	0	1.28	0	3.85	0	2.56	0	0	0
8C	M	8C_R2_1OT	A	2	Two J's	"V"	y	other	2	win	10	9	66	125.1	0		1	1	1	1	Low	0	1	First	0	5	2	0	6.09	0	3.48	0.87	3.48	0	2.61	0	0.87	0	2.61	1.74	0	0
8C	M	8C_R2_2T	A	2	Two J's	"V"	y	own	2	win	10	9	52	82.5	0		1	1	1	1	Low	0	1	Second	2	3	3	0	2.11	2.11	0	3.16	7.37	2.11	2.11	1.05	3.16	0	1.05	0	1.05	0
8D	M	8D_R1_1OT	B	2	"V"	Two J's	w	other	1	win	9	4	223	551.1	0		1	1	1	1	High	2	1	Second	0	2	3	0	1.89	0	1.89	1.89	0	0	0	0	1.89	0	1.89	0	0	1.89
8D	M	8D_R1_2T	B	2	"V"	Two J's	w	own	1	win	9	4	49	149.1	0		1	1	1	1	High	2	1	First	0	2	4	0	0	0	0	0	0	0	0	0	0	0	0	0	0	0
8D	M	8D_R2_1T	B	1	"V"	Two J's	w	own	2	loss	9	10	152	227.9	0		1	1	1	1	Low	2	1	Second	0	4	2	0	4.17	2.08	0	4.17	0	0	0	0	2.08	0	0	0	2.08	0
8D	M	8D_R2_2OT	B	1	"V"	Two J's	w	other	2	loss	9	10	156	54.3	0		1	1	1	1	Low	2	1	First	0	3	3	0	1.49	1.49	2.99	4.48	0	0	0	0	2.99	0	1.49	1.49	1.49	0
9A	F	9A_R1_1T	A	1	Soulmates	Football Girls/The Footballgirls	w	own	1	win	13	5	142	347.5	0		1	1	1	1	High	3	0	First	0	4	7	4	2.1	0	0	3.5	2.8	0	2.1	0	0	0	2.1	0.7	2.1	0
9A	F	9A_R1_2OT	A	1	Soulmates	Football Girls/The Footballgirls	w	other	1	win	13	5	61	121.6	0		1	1	1	1	High	3	0	Second	0	1	4	0	5.77	0	1.92	5.77	1.92	0	1.92	0	0	0	0	0	3.85	0
9A	F	9A_R2_1OT	A	2	Soulmates	Football Girls/The Footballgirls	w	other	2	win	10	6	61	129.3	0		1	1	1	1	High	3	0	Second	0	2	2	0	0	0	1.61	1.61	1.61	0	0	1.61	1.61	0	3.23	3.23	1.61	0
9A	F	9A_R2_2T	A	2	Soulmates	Football Girls/The Footballgirls	w	own	2	win	10	6	51	84.5	0		1	1	1	1	High	3	0	First	0	3	4	0	3.23	0	1.61	3.23	6.45	0	4.84	0	1.61	0	3.23	1.61	1.61	0
9B	F	9B_R1_1OT	B	3	Football Girls/The Footballgirls	Soulmates	y	own	1	loss	5	13	88	115.1	0	wrote LOSS twice	1	1	1	1	High	3	0	Second	0	3	3	0	1.08	0	1.08	0	0	0	0	0	0	0	0	0	1.08	0
9B	F	9B_R1_2T	B	3	Football Girls/The Footballgirls	Soulmates	y	own	1	loss	5	13	91	90.1	0	wrote LOSS twice	1	1	1	1	High	3	0	First	0	2	4	0	0	0	1.96	1.96	2.94	0.98	0.98	0	1.96	0.98	3.92	0	1.96	0
9B	F	9B_R2_1T	B	1	Football Girls/The Footballgirls	Soulmates	y	own	2	loss	6	10	125	123.1	0		1	1	1	1	High	3	0	First	0	4	2	0	1.14	0	1.14	0	1.14	0	1.14	0	0	0	2.27	0	0	0
9B	F	9B_R2_2OT	B	1	Football Girls/The Footballgirls	Soulmates	y	other	2	loss	6	10	76	93.4	0		1	1	1	1	High	3	0	Second	0	4	3	0	1.77	0	0.88	0.88	2.65	0	0.88	0.88	0	0	3.54	0	1.77	0
9C	F	9C_R1_1T	A	1	Football Girls/The Footballgirls	Soulmates	y	own	1	loss	5	13	97	214.5	0		1	1	1	1	High	3	0	First	0	7	2	0	3.41	0	0	7.95	7.95	1.14	3.41	1.14	2.27	0	2.27	1.14	3.41	0
9C	F	9C_R1_2OT	A	1	Football Girls/The Footballgirls	Soulmates	y	other	1	loss	5	13	59	83.1	0		1	1	1	1	High	3	0	Second	3	3	3	0	3.3	2.2	3.3	7.69	5.49	0	3.3	1.1	2.2	0	5.49	0	1.1	0
9C	F	9C_R2_1OT	A	2	Football Girls/The Footballgirls	Soulmates	y	other	2	loss	6	10	65	101.1	0		1	1	1	1	High	3	0	First	1	4	6	0	1.6	0.8	0.8	3.2	3.2	0	0.8	0	4	0	1.6	1.6	0	0
9C	F	9C_R2_2T	A	2	Football Girls/The Footballgirls	Soulmates	y	own	2	loss	6	10	81	125.5	0		1	1	1	1	High	3	0	Second	0	3	6	0	2.63	0	0	7.89	0	0	0	0	3.95	0	1.32	1.32	1.32	0
9D	F	9D_R1_1OT	B	2	Soulmates	Football Girls/The Footballgirls	w	other	1	win	13	5	86	170.5	0		1	1	1	1	High	3	0	First	5	4	5	1	6.19	5.15	2.06	4.12	3.09	0	0	1.03	0	0	1.03	1.03	0	0
9D	F	9D_R1_2T	B	2	Soulmates	Football Girls/The Footballgirls	w	own	1	win	13	5	92	122.6	0		1	1	1	1	High	3	0	Second	3	3	3	0	2.47	1.23	0	3.7	6.17	0	0	2.47	1.23	0	2.47	1.23	3.7	0
9D	F	9D_R2_1T	B	1	Soulmates	Football Girls/The Footballgirls	w	own	2	win	10	6	99	122	0		1	1	1	1	High	3	0	Second	4	2	4	0	1.69	1.69	0	5.08	0	0	0	0	0	0	1.69	1.69	1.69	0
9D	F	9D_R2_2OT	B	1	Soulmates	Football Girls/The Footballgirls	w	other	2	win	10	6	111	159.5	0		1	1	1	1	High	3	0	First	7	0	7	0	3.08	3.08	0	9.23	0	0	0	0	0	0	0	0	4.62	0
10A	F	10A_R1_1T	A	1	No Name	BC	y	own	1	win	15	2	116	415.3	0		1	1	1	1	High	1	1	First	0	5	4	0	0.85	0	1.71	2.56	0	0	0	0	1.71	0	2.56	0	0.85	0.85
10A	F	10A_R1_2OT	A	1	No Name	BC	y	other	1	win	15	2	80	117.9	0		1	1	1	1	High	1	1	Second	0	3	3	0	2.5	0	1.25	3.75	0	0	0	0	2.5	0	1.25	0	1.25	2.5
10A	F	10A_R2_1OT	A	2	No Name	BC	y	other	2	win	10	6	79	236.3	0		1	1	1	1	High	1	1	Second	0	2	4	0	1.23	0	2.47	2.47	2.47	0	0	1.23	4.94	1.23	1.23	0	1.23	1.23
10A	F	10A_R2_2T	A	2	No Name	BC	y	own	2	win	10	6	78	250.8	0		1	1	1	1	High	1	1	First	0	2	6	1	2.5	0	1.25	6.25	1.25	0	0	0	2.5	2.5	2.5	0	0	2.5
10B	F	10B_R1_1OT	B	2	BC	No Name	w	other	1	loss	2	15	77	215.6	0		1	1	1	1	High	1	1	Second	6	3	7	0	2.65	2.65	0.88	1.77	1.77	0	1.77	0	1.77	0	2.65	0	0.88	0.88
10B	F	10B_R1_2T	B	2	BC	No Name	w	own	1	loss	2	15	61	136.6	0		1	1	1	1	High	1	1	First	5	3	6	0	6.49	5.19	0	5.19	2.6	0	2.6	0	1.3	0	1.3	2.6	0	0
10B	F	10B_R2_1T	B	1	BC	No Name	w	own	2	loss	6	10	154	363.4	0		1	1	1	1	High	1	1	First	6	3	8	0	3.54	2.65	0	0.88	3.54	0	1.77	0	2.65	0	1.77	1.77	0.88	0
10B	F	10B_R2_2OT	B	1	BC	No Name	w	other	2	loss	6	10	79	142.7	0		1	1	1	1	High	1	1	Second	6	4	6	0	4.21	3.16	0	1.05	3.16	0	1.05	0	0	0	1.05	1.05	1.05	0
10C	F	10C_R1_1T	A	1	BC	No Name	w	own	1	loss	2	15	55	175.2	0		1	1	1	1	High	1	1	Second	0	4	1	1	1.61	0	0	4.84	0	0	0	0	6.45	0	1.61	1.61	0	0
10C	F	10C_R1_2OT	A	1	BC	No Name	w	other	1	loss	2	15	50	164.3	0		1	1	1	1	High	1	1	First	0	6	5	2	2.58	0	0	3.23	1.94	0	0	0	2.58	0	1.29	0.65	0.65	0
10C	F	10C_R2_1T	A	1	BC	No Name	w	own	2	loss	6	10	43	131.2	0	switched order	1	1	1	1	High	1	1	First	0	4	4	0	2.56	0	1.28	7.69	1.28	0	0	1.28	5.13	0	5.13	0	2.56	0
10C	F	10C_R2_2OT	A	1	BC	No Name	w	other	2	loss	6	10	54	94	0	switched order	1	1	1	1	High	1	1	Second	0	1	6	1	1.25	0	0	6.25	0	0	0	0	3.75	0	1.25	2.5	2.5	0
10D	F	10D_R1_1OT	B	2	No Name	BC	y	other	1	win	15	2	111	336.3	0		1	1	1	1	High	1	1	First	1	4	3	0	1.82	0	1.82	5.45	3.64	0	1.82	1.82	1.82	1.82	0	1.82	10.91	0
10D	F	10D_R1_2T	B	2	No Name	BC	y	own	1	win	15	2	110	182.5	0		1	1	1	1	High	1	1	First	4	4	4	0	5.56	3.7	1.85	3.7	5.56	0	3.7	1.85	0	5.56	3.7	0	1.85	0
10D	F	10D_R2_1T	B	1	No Name	BC	y	own	2	win	10	6	76	244.2	0		1	1	1	1	High	1	1	Second	2	4	3	0	5.88	3.92	1.96	7.84	3.92	0	1.96	0	1.96	1.96	0	1.96	5.88	0
10D	F	10D_R2_2OT	B	1	No Name	BC	y	other	2	win	10	6	93	141.5	0		1	1	1	1	High	1	1	Second	2	4	2	0	17.78	11.11	0	11.11	4.44	0	2.22	0	4.44	2.22	2.22	4.44	6.67	0
11A	F	11A_R1_1T	A	1	Adje	Bctje	y	own	1	loss	3	12	98	152.5	0		1	1	1	1	High	3	0	First	6	4	6	1	8	6	3	4	5	0	2	1	3	0	2	1	1	0
11A	F	11A_R1_2OT	A	1	Adje	Bctje	y	other	1	loss	3	12	105	159.7	0		1	1	1	1	High	3	0	First	3	2	3	0	3.33	3.33	0	2.22	4.44	1.11	3.33	0	1.11	0	3.33	0	0	0
11A	F	11A_R2_1T	A	1	Adje	Bctje	y	own	2	loss	7	15	103	128	0	switched order	1	1	1	1	High	3	0	Second	5	3	5	0	6.54	3.74	1.87	3.74	2.8	0	2.8	0	3.74	0	1.87	0.93	0	0.93
11A	F	11A_R2_2OT	A	1	Adje	Bctje	y	other	2	loss	7	15	90	126	0	switched order	1	1	1	1	High	3	0	Second	3	2	4	0	2.88	2.88	3.85	1.92	3.85	0	2.88	0.96	1.92	0.96	1.92	0	0.96	0
11B	F	11B_R1_1OT	B	2	Bctje	Adje	w	other	1	win	12	3	63	246.5	0		1	1	1	1	High	3	0	Second	1	3	9	0	2.53	0	2.53	6.33	3.8	0	2.53	1.27	3.8	1.27	3.8	1.27	1.27	1.27
11B	F	11B_R1_2T	B	2	Bctje	Adje	w	own	1	win	12	3	63	122.9	0		1	1	1	1	High	3	0	First	0	2	6	0	2.06	0	1.03	3.09	3.09	0	1.03	1.03	1.03	1.03	2.06	1.03	3.09	1.03
11B	F	11B_R2_1T	B	1	Bctje	Adje	w	own	2	win	15	7	71	93.5	0		1	1	1	1	High	3	0	First	0	5	3	0	0.99	0	1.98	2.97	3.96	0	0.99	0	2.97	0	4.95	0	0.99	0
11B	F	11B_R2_2OT	B	1	Bctje	Adje	w	other	2	win	15	7	58	79.4	0		1	1	1	1	High	3	0	Second	0	3	5	0	2.67	0	2.67	8	2.67	0	0	0	2.67	0	6.67	1.33	0	0
11C	F	11C_R1_1T	A	1	Bctje	Adje	w	own	1	win	12	3	82	146.8	0		1	1	1	1	High	3	0	Second	2	2	2	1	3.08	3.08	1.54	1.54	3.08	0	0	0	1.54	0	1.54	1.54	0	0
11C	F	11C_R1_2OT	A	1	Bctje	Adje	w	other	1	win	12	3	63	114.3	0		1	1	1	1	High	3	0	First	2	2	2	1	4.17	1.39	0	4.17	2.78	0	0	0	4.17	0	5.56	1.39	1.39	0
11C	F	11C_R2_1OT	A	2	Bctje	Adje	w	other	2	win	15	7	75	144.1	0		1	1	1	1	High	3	0	First	2	1	2	1	1.59	1.59	0	1.59	7.94	0	0	1.59	0	0	0	1.59	1.59	0
11C	F	11C_R2_2T	A	2	Bctje	Adje	w	own	2	win	15	7	63	73.7	0		1	1	1	1	High	3	0	Second	3	0	3	2	1.72	1.72	1.72	3.45	8.62	0	0	1.72	3.45	0	3.45	0	1.72	0
11D	F	11D_R1_1OT	B	2	Adje	Bctje	y	other	1	loss	3	12	100	254.7	0		1	1	1	1	High	3	0	First	0	1	2	2	2.35	0	1.18	1.18	1.18	0	0	0	2.35	0	0	0	0	0
11D	F	11D_R1_2T	B	2	Adje	Bctje	y	own	1	loss	3	12	78	153.9	0		1	1	1	1	High	3	0	Second	0	1	4	0	5.88	0	0	1.47	2.94	0	1.47	0	2.94	0	0	2.94	0	0
11D	F	11D_R2_1T	B	1	Adje	Bctje	y	own	2	loss	7	15	96	194.2	0		1	1	1	1	High	3	0	Second	0	2	3	0	3.03	0	1.52	3.03	1.52	0	0	0	1.52	0	1.52	4.55	0	0
11D	F	11D_R2_2OT	B	1	Adje	Bctje	y	other	2	loss	7	15	75	161.9	0		1	1	1	1	High	3	0	First	0	3	2	1	3.85	0	1.28	3.85	1.28	0	0	1.28	0	0	0	2.56	0	0
12A	M	12A_R1_1T	A	1	Renden	Blue	w	own	1	win	8	4	115	358.4	0		1	1	1	1	High	0	1	First	4	4	5	2	4.35	2.61	1.74	4.35	0.87	0	0	0	2.61	0	1.74	0.87	0	0
12A	M	12A_R1_2OT	A	1	Renden	Blue	w	other	1	win	8	4	82	212.3	0		1	1	1	1	High	0	1	Second	0	3	3	2	1.83	0	0	3.67	1.83	0.92	0	0	0.92	0	2.75	1.83	0.92	0
12A	M	12A_R2_1OT	A	2	Renden	Blue	w	other	2	loss	11	12	145	218.1	0		1	1	1	1	Low	0	1	First	0	7	5	2	0	0	0	2.04	1.36	0	0	0.68	1.36	0	2.72	0	0.68	0
12A	M	12A_R2_2T	A	2	Renden	Blue	w	own	2	loss	11	12	108	210.6	0		1	1	1	1	Low	0	1	Second	0	3	2	1	0	0	2.41	2.41	0	0	0	0	1.2	0	2.41	1.2	0	0
12B	M	12B_R1_1OT	B	2	Blue	Renden	y	other	1	loss	4	8	94	240.7	0		1	1	1	1	High	0	1	Second	0	5	6	0	2.83	0	1.89	3.77	2.83	0	0.94	0	2.83	0	2.83	0.94	0.94	0
12B	M	12B_R1_2T	B	2	Blue	Renden	y	own	1	loss	4	8	78	131.2	0		1	1	1	1	High	0	1	First	0	4	6	1	3.1	0	0	5.43	2.33	0	1.55	0	1.55	0	1.55	0	3.1	0
12B	M	12B_R2_1T	B	1	Blue	Renden	y	own	2	win	12	11	107	222.1	0		1	1	1	1	Low	0	1	Second	0	3	9	3	4.83	0	0.69	2.07	3.45	1.38	1.38	0	1.38	0	2.07	0.69	1.38	0
12B	M	12B_R2_2OT	B	1	Blue	Renden	y	other	2	win	12	11	108	195.4	0		1	1	1	1	Low	0	1	First	1	3	5	0	2.94	0.98	3.92	0	3.92	0	0	0.98	1.96	0	1.96	0.98	0.98	0
12C	M	12C_R1_1T	A	1	Blue	Renden	y	own	1	loss	4	8	171	371.2	0		1	1	1	1	High	0	1	First	0	1	3	2	0.93	0	0.93	2.78	1.85	0	1.85	0	0	0.93	0	0.93	0.93	1.85
12C	M	12C_R1_2OT	A	1	Blue	Renden	y	other	1	loss	4	8	92	134.4	0		1	1	1	1	High	0	1	Second	0	1	4	0	1.27	0	1.27	2.53	0	0	0	0	0	0	1.27	1.27	0	0
12C	M	12C_R2_1OT	A	2	Blue	Renden	y	other	2	win	12	11	83	112.7	0		1	1	1	1	Low	0	1	First	0	1	6	0	1.05	0	0	8.42	0	0	0	0	3.16	0	4.21	1.05	3.16	1.05
12C	M	12C_R2_2T	A	2	Blue	Renden	y	own	2	win	12	11	71	81	0		1	1	1	1	Low	0	1	Second	2	1	5	1	0.92	0.92	0.92	4.59	1.83	0	0.92	0.92	0	0.92	0	0.92	0.92	0.92
12D	M	12D_R1_1OT	B	2	Renden	Blue	w	other	1	win	8	4	102	184.3	0		1	1	1	1	High	0	1	Second	6	0	6	0	2.74	1.37	0	0	2.74	0	1.37	0	1.37	0	0	0	0	0
12D	M	12D_R1_2T	B	2	Renden	Blue	w	own	1	win	8	4	102	165.1	0		1	1	1	1	High	0	1	First	4	6	4	0	2.29	1.71	0	0.57	0.57	0.57	0	0	4	0	2.86	0.57	0.57	0
12D	M	12D_R2_1T	B	1	Renden	Blue	w	own	2	loss	11	12	125	192.7	0		1	1	1	1	Low	0	1	Second	5	4	5	0	5.38	3.23	0	5.38	0	0	0	0	1.08	0	3.23	0	1.08	0
12D	M	12D_R2_2OT	B	1	Renden	Blue	w	other	2	loss	11	12	144	224.2	0		1	1	1	1	Low	0	1	First	4	4	4	0	3.61	1.2	0	2.41	3.61	0	3.61	0	2.41	1.2	1.2	0	0	0
13A	M	13A_R1_1T	A	1	Crtjes	"010"	y	own	1	win	9	5	96	154	0		1	1	1	1	High	3	0	First	0	6	3	0	4.17	0	0	4.17	2.08	0	0	0	3.12	0	2.08	1.04	0	0
13A	M	13A_R1_2OT	A	1	Crtjes	"010"	y	other	1	win	9	5	70	100.6	0		1	1	1	1	High	3	0	Second	1	1	7	0	5	0	2.5	2.5	1.25	0	0	0	1.25	0	2.5	0	0	0
13A	M	13A_R2_1OT	A	2	Crtjes	"010"	y	other	2	loss	12	13	70	89.5	0		1	1	1	1	Low	3	0	First	0	1	4	0	2.86	0	0	1.43	2.86	0	0	1.43	0	0	0	2.86	1.43	0
13A	M	13A_R2_2T	A	2	Crtjes	"010"	y	own	2	loss	12	13	80	109.9	0		1	1	1	1	Low	3	0	Second	3	2	5	0	2.86	2.86	2.86	4.29	4.29	0	0	0	1.43	0	1.43	1.43	1.43	0
13B	M	13B_R1_1OT	B	2	"010"	Crtjes	w	other	1	loss	5	9	192	298.1	0		1	1	1	1	High	3	0	Second	0	4	0	0	0	0	7.14	9.52	7.14	0	4.76	2.38	0	2.38	2.38	2.38	2.38	0
13B	M	13B_R1_2T	B	2	"010"	Crtjes	w	own	1	loss	5	9	83	154.2	0		1	1	1	1	High	3	0	First	0	2	1	0	0	0	0	2.04	8.16	0	4.08	2.04	2.04	0	0	0	2.04	0
13B	M	13B_R2_1T	B	1	"010"	Crtjes	w	own	2	win	13	12	174	243.3	0		1	1	1	1	Low	3	0	Second	4	1	5	0	5.66	5.66	0	3.77	5.66	0	5.66	0	1.89	1.89	3.77	0	1.89	0
13B	M	13B_R2_2OT	B	1	"010"	Crtjes	w	other	2	win	13	12	64	87.9	0		1	1	1	1	Low	3	0	First	1	3	2	0	0	0	4.26	8.51	6.38	0	6.38	0	4.26	4.26	2.13	0	2.13	0
13C	M	13C_R1_1T	A	1	"010"	Crtjes	w	own	1	loss	5	9	175	293.6	0		1	1	1	1	High	3	0	First	0	5	6	0	1.7	0	0	1.7	0.57	0	0	0.57	0.57	0	0.57	1.14	0	0
13C	M	13C_R1_2OT	A	1	"010"	Crtjes	w	other	1	loss	5	9	100	225.7	0		1	1	1	1	High	3	0	Second	0	2	5	0	1.19	0	0	4.76	2.38	1.19	0	1.19	1.19	0	2.38	1.19	1.19	0
13C	M	13C_R2_1OT	A	2	"010"	Crtjes	w	other	2	win	13	12	94	139.9	0		1	1	1	1	Low	3	0	First	0	6	5	2	0	0	0.51	1.52	0.51	0	0	0	1.52	0	2.03	1.02	0.51	0
13C	M	13C_R2_2T	A	2	"010"	Crtjes	w	own	2	win	13	12	73	148.7	0		1	1	1	1	Low	3	0	Second	0	1	2	0	3.08	1.54	0	4.62	4.62	0	1.54	1.54	0	1.54	0	0	4.62	0
13D	M	13D_R1_1OT	B	2	Crtjes	"010"	y	other	1	win	9	5	47	156.2	0		1	1	1	1	High	3	0	Second	7	3	10	0	16.44	12.33	1.37	4.11	4.11	0	2.74	0	2.74	0	2.74	0	1.37	2.74
13D	M	13D_R1_2T	B	2	Crtjes	"010"	y	own	1	win	9	5	42	84.6	0		1	1	1	1	High	3	0	First	10	5	14	0	8.57	5.71	0.57	1.71	0.57	0	0	0.57	4	0	0	1.14	0	0
13D	M	13D_R2_1T	B	1	Crtjes	"010"	y	own	2	loss	12	13	49	95.4	0		1	1	1	1	Low	3	0	Second	8	4	11	0	13.86	7.92	2.97	0.99	3.96	0	1.98	1.98	3.96	0.99	0	1.98	0.99	0
13D	M	13D_R2_2OT	B	1	Crtjes	"010"	y	other	2	loss	12	13	53	101.4	0		1	1	1	1	Low	3	0	First	9	4	13	0	11.58	7.37	1.05	4.21	7.37	0	1.05	4.21	3.16	0	0	0	4.21	1.05
14A	M	14A_R1_1T	A	1	Excelsior	Winners	w	own	1	loss	5	7	172	352	0		1	1	1	1	Low	0	1	Second	1	6	12	0	2.67	0.53	0	1.6	2.14	0.53	1.6	0	1.07	1.07	2.67	0	0.53	0
14A	M	14A_R1_2OT	A	1	Excelsior	Winners	w	other	1	loss	5	7	107	173.1	0		1	1	1	1	Low	0	1	First	1	6	10	0	2.27	1.14	1.7	0.57	3.41	0.57	1.7	0	0.57	0.57	1.14	0.57	0.57	0
14A	M	14A_R2_1OT	A	2	Excelsior	Winners	w	other	2	win	14	7	127	223.5	0		1	1	1	1	High	0	1	Second	0	4	6	0	2.7	0	0.9	0	3.6	0	0.9	0	0	0	0.9	0.9	0	0
14A	M	14A_R2_2T	A	2	Excelsior	Winners	w	own	2	win	14	7	178	301.2	0		1	1	1	1	High	0	1	First	1	4	10	0	3.79	0.76	1.52	0	2.27	0.76	0.76	0	0.76	0.76	3.79	0	0	0
14B	M	14B_R1_1OT	B	2	Winners	Excelsior	y	other	1	win	7	5	51	170.3	0		1	0	1	1	Low	1	1	First	7	1	12	0	1.28	1.28	0	3.85	5.77	0	3.85	1.28	3.85	3.85	1.92	1.28	1.28	0.64
14B	M	14B_R1_2T	B	2	Winners	Excelsior	y	own	1	win	7	5	46	96.8	0		1	0	1	1	Low	1	1	Second	3	2	7	2	1.77	0.88	0.88	1.77	6.19	0	3.54	1.77	0	3.54	0	0	1.77	0
14B	M	14B_R2_1T	B	1	Winners	Excelsior	y	own	2	loss	7	14	51	124.4	0		1	0	1	1	High	1	1	First	1	5	2	2	0	0	0.73	0.73	5.11	0	4.38	0	2.19	2.92	0	1.46	0	0.73
14B	M	14B_R2_2OT	B	1	Winners	Excelsior	y	other	2	loss	7	14	47	100.9	0		1	0	1	1	High	1	1	Second	8	2	8	2	5.59	4.9	2.1	2.1	4.2	0	1.4	1.4	2.8	0.7	0.7	0	2.1	0
14C	M	14C_R1_1T	A	1	Winners	Excelsior	y	own	1	win	7	5	92	147.2	0		1	1	1	1	Low	1	0	Second	5	2	7	0	2.13	2.13	0	6.38	2.13	0	2.13	0	4.26	0	0	0	6.38	0
14C	M	14C_R1_2OT	A	1	Winners	Excelsior	y	other	1	win	7	5	81	110	0		1	1	1	1	Low	1	0	First	3	4	5	0	5.88	1.96	1.96	1.96	3.92	0	3.92	0	0	1.96	3.92	0	0	0
14C	M	14C_R2_1OT	A	2	Winners	Excelsior	y	other	2	loss	7	14	70	167.1	0		1	1	1	1	High	1	0	Second	0	3	2	0	4.26	0	4.26	6.38	0	0	0	0	0	0	2.13	2.13	0	0
14C	M	14C_R2_2T	A	2	Winners	Excelsior	y	own	2	loss	7	14	79	145.6	0		1	1	1	1	High	1	0	First	4	2	4	0	3.77	3.77	0	3.77	3.77	0	0	0	3.77	0	0	0	1.89	0
14D	M	14D_R1_1OT	B	2	Excelsior	Winners	w	other	1	loss	5	7	137	405	0		1	1	1	1	Low	2	0	First	0	3	5	0	2.13	0	1.06	4.26	3.19	0	2.13	0	0	1.06	3.19	1.06	1.06	0
14D	M	14D_R1_2T	B	2	Excelsior	Winners	w	own	1	loss	5	7	113	524.9	0		1	1	1	1	Low	2	0	Second	0	2	3	0	1.22	0	2.44	1.22	0	0	0	0	2.44	1.22	0	1.22	0	0
14D	M	14D_R2_1T	B	1	Excelsior	Winners	w	own	2	win	14	7	156	347.2	0		1	1	1	1	High	2	0	First	0	1	7	0	2.78	0	1.39	2.78	0	0	0	0	1.39	0	1.39	1.39	2.78	0
14D	M	14D_R2_2OT	B	1	Excelsior	Winners	w	other	2	win	14	7	142	270.4	0		1	1	1	1	High	2	0	Second	0	2	7	0	2.41	0	1.2	7.23	3.61	0	1.2	0	3.61	0	1.2	2.41	2.41	0
15A	F	15A_R1_1T	A	1	Mesi	Vela	y	own	1	loss	1	6	74	221.5	0	very vague	1	1	1	1	High	1	1	First	0	2	3	2	1.33	0	1.33	2.67	1.33	0	0	0	0	0	1.33	1.33	1.33	0
15A	F	15A_R1_2OT	A	1	Mesi	Vela	y	other	1	loss	1	6	98	322.3	0	very vague	1	1	1	1	High	1	1	Second	2	6	8	2	2.07	0.69	0	2.76	1.38	0	0	0	2.07	0	0	1.38	0.69	0.69
15A	F	15A_R2_1OT	A	2	Mesi	Vela	y	other	2	loss	4	11	121	260.2	0		1	1	1	1	High	1	1	Second	0	4	4	0	2.97	0	0	0.99	2.97	0	0	0.99	1.98	0	4.95	0	0.99	0
15A	F	15A_R2_2T	A	2	Mesi	Vela	y	own	2	loss	4	11	144	162.4	0		1	1	1	1	High	1	1	First	0	3	6	2	3.28	0	0.82	0	0	0	0	0	3.28	0	0.82	0.82	0.82	0
15B	F	15B_R1_1OT	B	2	Vela	Mesi	w	other	1	win	6	1	140	449	0		1	1	1	1	High	0	1	Second	0	5	7	0	2.38	0	0	3.17	2.38	0.79	0	0	1.59	0	0.79	1.59	0	0
15B	F	15B_R1_2T	B	2	Vela	Mesi	w	own	1	win	6	1	126	227.2	0		1	1	1	1	High	0	1	First	0	3	8	0	3.45	0	2.3	4.6	1.15	0	1.15	0	1.15	3.45	0	0	2.3	1.15
15B	F	15B_R2_1T	B	1	Vela	Mesi	w	own	2	win	11	4	87	337.3	0		1	1	1	1	High	0	1	First	0	5	6	1	1.43	0	2.86	3.57	3.57	1.43	0.71	0	0.71	0	2.14	0	0.71	0
15B	F	15B_R2_2OT	B	1	Vela	Mesi	w	other	2	win	11	4	92	250.3	0		1	1	1	1	High	0	1	Second	0	5	4	0	0	0	2.17	1.09	2.17	0	2.17	0	2.17	3.26	1.09	1.09	0	0
15C	F	15C_R1_1T	A	1	Vela	Mesi	w	own	1	win	6	1	168	236.7	0		1	1	1	1	High	1	1	First	2	7	7	0	2.89	1.16	2.31	2.89	2.89	0.58	1.73	0	1.16	0.58	0	0.58	0	1.16
15C	F	15C_R1_2OT	A	1	Vela	Mesi	w	other	1	win	6	1	127	156.8	0		1	1	1	1	High	1	1	Second	0	2	9	2	1.16	0	1.16	1.16	2.91	0	2.33	0.58	0.58	1.16	0.58	1.16	0	0.58
15C	F	15C_R2_1OT	A	2	Vela	Mesi	w	other	2	win	11	4	159	161.2	0		1	1	1	1	High	1	1	Second	1	3	4	0	1.55	0.78	1.55	4.65	3.88	0	0.78	1.55	3.1	0	0.78	0	2.33	0
15C	F	15C_R2_2T	A	2	Vela	Mesi	w	own	2	win	11	4	169	170.4	0		1	1	1	1	High	1	1	First	10	7	12	0	4.35	1.86	1.24	2.48	3.11	0	0.62	1.24	2.48	0.62	0.62	0.62	1.24	0
16A	F	16A_R1_1T	A	1	M&R	D&A	y	own	1	win	12	7	79	140.6	0		1	1	1	1	High	3	0	First	2	2	3	1	2.44	1.22	1.22	0	0	0	0	0	3.66	0	0	0	0	0
16A	F	16A_R1_2OT	A	1	M&R	D&A	y	other	1	win	12	7	67	122.3	0		1	1	1	1	High	3	0	Second	6	2	6	0	0	0	0	5.93	0	0	0	0	1.69	0	1.69	0.85	0.85	0.85
16A	F	16A_R2_1OT	A	2	M&R	D&A	y	other	2	win	9	6	87	121.7	0		1	1	1	1	Low	3	0	Second	3	2	5	1	8.57	4.29	0	2.86	2.86	0	0	1.43	4.29	0	1.43	1.43	1.43	0
16A	F	16A_R2_2T	A	2	M&R	D&A	y	own	2	win	9	6	114	141	0		1	1	1	1	Low	3	0	First	5	4	6	0	2.17	1.09	2.17	3.26	3.26	0	0	2.17	4.35	0	0	0	2.17	1.09
16B	F	16B_R1_1OT	B	2	D&A	M&R	w	other	1	loss	7	12	171	505.3	0		1	1	1	1	High	3	0	Second	3	0	3	0	1.61	0	0	0	1.61	1.61	0	0	0	0	1.61	0	0	1.61
16B	F	16B_R1_2T	B	2	D&A	M&R	w	own	1	loss	7	12	120	218.1	0		1	1	1	1	High	3	0	First	1	2	3	0	2.94	1.47	2.94	5.88	2.94	0	0	0	1.47	0	0	0	1.47	4.41
16B	F	16B_R2_1T	B	1	D&A	M&R	w	own	2	loss	6	9	100	244.2	0		1	1	1	1	Low	3	0	First	1	2	1	2	1.32	0	0	3.95	5.26	1.32	1.32	1.32	1.32	0	2.63	0	1.32	1.32
16B	F	16B_R2_2OT	B	1	D&A	M&R	w	other	2	loss	6	9	110	212.9	0		1	1	1	1	Low	3	0	Second	2	0	3	0	2.7	1.35	0	1.35	5.41	2.7	0	1.35	0	0	4.05	0	1.35	0
16C	F	16C_R1_1T	A	1	D&A	M&R	w	own	1	loss	7	12	132	279.9	0		1	1	1	1	High	1	0	Second	0	6	8	1	0	0	1.65	1.65	1.65	0	0	0.83	2.48	0	0.83	0.83	1.65	0
16C	F	16C_R1_2OT	A	1	D&A	M&R	w	other	1	loss	7	12	104	311.9	0		1	1	1	1	High	1	0	First	0	3	7	0	0	0	1	2	2	0	0	1	1	1	2	0	3	0
16C	F	16C_R2_1OT	A	2	D&A	M&R	w	other	2	loss	6	9	91	147.4	0		1	1	1	1	Low	1	0	First	0	5	6	2	0.57	0	2.27	1.7	2.84	0	1.14	1.14	1.7	1.14	0	0	1.7	0
16C	F	16C_R2_2T	A	2	D&A	M&R	w	own	2	loss	6	9	82	148.9	0		1	1	1	1	Low	1	0	Second	0	4	4	0	0.9	0	0	0.9	0	0	0	0	1.8	0	1.8	0.9	0	0
16D	F	16D_R1_1OT	B	2	M&R	D&A	y	other	1	win	12	7	75	162.4	0		1	1	1	1	High	3	0	First	0	3	10	0	1.52	0.76	2.27	2.27	3.03	0	0.76	0.76	1.52	0	2.27	3.03	1.52	0.76
16D	F	16D_R1_2T	B	2	M&R	D&A	y	own	1	win	12	7	61	88.1	0		1	1	1	1	High	3	0	Second	0	2	7	0	2.41	0	1.2	0	2.41	0	0	2.41	4.82	0	1.2	2.41	0	1.2
16D	F	16D_R2_1T	B	1	M&R	D&A	y	own	2	win	9	6	64	111.2	0		1	1	1	1	Low	3	0	Second	0	2	9	1	1.92	0	0	1.92	2.88	0	2.88	0	2.88	0.96	0.96	0.96	1.92	0.96
16D	F	16D_R2_2OT	B	1	M&R	D&A	y	other	2	win	9	6	72	104.2	0		1	1	1	1	Low	3	0	First	0	2	7	1	5.49	1.1	0	3.3	1.1	0	1.1	0	1.1	0	3.3	1.1	2.2	2.2
17A	F	17A_R1_1T	A	1	Feyenoord	PSV	w	own	1	loss	5	14	191	308.5	0		1	1	1	1	High	1	1	First	7	4	11	1	5.24	2.09	1.57	1.05	1.57	0	0.52	0	1.05	0	1.57	0.52	0.52	0.52
17A	F	17A_R1_2OT	A	1	Feyenoord	PSV	w	other	1	loss	5	14	165	190.9	0		1	1	1	1	High	1	1	Second	4	3	4	2	3.95	2.63	0.66	2.63	1.32	0	0.66	0	1.97	0.66	1.32	0.66	0.66	2.63
17A	F	17A_R2_1OT	A	2	Feyenoord	PSV	w	other	2	loss	6	8	139	165.6	0		1	1	1	1	Low	1	1	Second	10	6	10	0	7.27	4.85	0.61	1.82	2.42	0	1.82	0	2.42	0.61	1.82	1.21	1.21	1.21
17A	F	17A_R2_2T	A	2	Feyenoord	PSV	w	own	2	loss	6	8	151	175.8	0		1	1	1	1	Low	1	1	First	7	6	7	1	5.71	3.57	0.71	0.71	1.43	0	0.71	0	0.71	0	0	1.43	0	2.14
17B	F	17B_R1_1OT	B	2	PSV	Feyenoord	y	other	1	win	14	5	120	384	0		1	1	1	1	High	0	1	Second	3	4	3	0	4.55	4.55	4.55	3.03	1.52	0	0	0	1.52	0	3.03	0	0	0
17B	F	17B_R1_2T	B	2	PSV	Feyenoord	y	own	1	win	14	5	87	151.1	0		1	1	1	1	High	0	1	First	3	1	3	0	6.12	6.12	2.04	6.12	2.04	0	0	2.04	2.04	0	2.04	2.04	2.04	0
17B	F	17B_R2_1T	B	1	PSV	Feyenoord	y	own	2	win	8	6	94	120.9	0		1	1	1	1	Low	0	1	First	4	4	5	1	5.56	5.56	1.11	6.67	1.11	0	0	0	2.22	0	3.33	0	1.11	0
17B	F	17B_R2_2OT	B	1	PSV	Feyenoord	y	other	2	win	8	6	84	121.9	0		1	1	1	1	Low	0	1	Second	4	3	4	0	9.62	7.69	3.85	3.85	0	0	0	0	0	0	0	0	1.92	0
17C	F	17C_R1_1T	A	1	PSV	Feyenoord	y	own	1	win	14	5	74	200.4	0		1	1	1	1	High	0	1	Second	0	4	7	0	6.9	0	0	5.75	2.3	0	2.3	0	2.3	1.15	1.15	0	0	0
17C	F	17C_R1_2OT	A	1	PSV	Feyenoord	y	other	1	win	14	5	81	155.6	0		1	1	1	1	High	0	1	First	0	2	7	0	1.06	0	1.06	3.19	0	0	0	0	3.19	0	1.06	0	1.06	0
17C	F	17C_R2_1OT	A	2	PSV	Feyenoord	y	other	2	win	8	6	88	338.1	1		1	1	1	1	Low	0	1	First	0	4	6	1	0.83	0	1.67	3.33	7.5	0	5	0	5	2.5	0.83	0	1.67	0
17C	F	17C_R2_2T	A	2	PSV	Feyenoord	y	own	2	win	8	6	91	12.9	0	copy&paste?	1	1	1	1	Low	0	1	Second	0	4	6	0	2.38	0	1.19	7.14	1.19	0	1.19	0	3.57	0	2.38	2.38	3.57	0
17D	F	17D_R1_1OT	B	2	Feyenoord	PSV	w	other	1	loss	5	14	89	484.1	0		1	1	1	1	High	1	1	First	3	0	7	0	4	1.33	0	4	1.33	0	1.33	0	1.33	0	0	0	2.67	1.33
17D	F	17D_R1_2T	B	2	Feyenoord	PSV	w	own	1	loss	5	14	64	187.4	0		1	1	1	1	High	1	1	Second	0	2	5	2	3.19	0	1.06	5.32	1.06	0	1.06	0	2.13	0	0	2.13	3.19	2.13
17D	F	17D_R2_1T	B	1	Feyenoord	PSV	w	own	2	loss	6	8	46	141.4	0		1	1	1	1	Low	1	1	Second	3	4	6	0	3.66	1.22	0	4.88	4.88	0	1.22	1.22	1.22	0	2.44	1.22	1.22	1.22
17D	F	17D_R2_2OT	B	1	Feyenoord	PSV	w	other	2	loss	6	8	51	132.9	0		1	1	1	1	Low	1	1	First	6	4	6	3	5.56	2.22	1.11	4.44	11.11	0	4.44	0	1.11	0	0	1.11	2.22	2.22
18A	F	18A_R1_1T	A	1	Roze	Groen	w	own	1	loss	5	12	56	178.3	0		1	1	1	1	High	1	1	First	2	1	4	0	3.51	1.75	1.75	5.26	5.26	0	1.75	1.75	5.26	0	3.51	0	5.26	0
18A	F	18A_R1_2OT	A	1	Roze	Groen	w	other	1	loss	5	12	72	208.8	0		1	1	1	1	High	1	1	Second	0	0	3	0	0	0	3.64	3.64	7.27	0	0	5.45	3.64	0	5.45	0	5.45	1.82
18A	F	18A_R2_1OT	A	2	Roze	Groen	w	other	2	loss	4	6	89	168.1	0		1	1	1	1	Low	1	1	Second	0	2	4	0	0	0	0	4.11	1.37	0	1.37	0	1.37	1.37	0	0	5.48	2.74
18A	F	18A_R2_2T	A	2	Roze	Groen	w	own	2	loss	4	6	53	115.1	0		1	1	1	1	Low	1	1	First	1	2	5	0	2.22	1.11	1.11	7.78	0	0	0	0	2.22	0	4.44	0	4.44	2.22
18B	F	18B_R1_1OT	B	2	Groen	Roze	y	other	1	win	12	5	111	247.5	0		1	1	1	1	High	1	1	Second	3	1	4	1	3.66	3.66	0	3.66	1.22	0	0	0	0	0	2.44	0	1.22	0
18B	F	18B_R1_2T	B	2	Groen	Roze	y	own	1	win	12	5	99	152.9	0		1	1	1	1	High	1	1	First	1	1	3	1	1.02	1.02	0	4.08	2.04	1.02	1.02	0	1.02	1.02	0	0	0	0
18B	F	18B_R2_1T	B	1	Groen	Roze	y	own	2	win	6	4	65	143.3	0		1	1	1	1	Low	1	1	First	0	4	1	0	7.41	0	0	5.56	3.7	0	1.85	0	1.85	0	0	1.85	3.7	0
18B	F	18B_R2_2OT	B	1	Groen	Roze	y	other	2	win	6	4	85	101.4	0		1	1	1	1	Low	1	1	Second	1	2	1	1	1.41	0	1.41	4.23	1.41	0	1.41	0	0	0	1.41	0	0	1.41
18C	F	18C_R1_1T	A	1	Groen	Roze	y	own	1	win	12	5	64	124.5	0		1	1	1	1	High	0	1	Second	0	1	6	1	4.04	0	0	8.08	0	0	0	0	2.02	0	3.03	2.02	3.03	0
18C	F	18C_R1_2OT	A	1	Groen	Roze	y	other	1	win	12	5	59	111.2	0		1	1	1	1	High	0	1	First	0	2	4	0	1.54	0	1.54	3.08	0	0	0	0	1.54	0	0	0	1.54	0
18C	F	18C_R2_1OT	A	2	Groen	Roze	y	other	2	win	6	4	64	93.5	0		1	1	1	1	Low	0	1	First	0	5	1	6	4.5	0	0	3.6	0	0	0	0	2.7	0	4.5	2.7	0.9	0
18C	F	18C_R2_2T	A	2	Groen	Roze	y	own	2	win	6	4	81	110.3	0		1	1	1	1	Low	0	1	Second	0	1	5	0	4.65	0	1.16	0	2.33	0	0	1.16	1.16	0	0	0	1.16	0
18D	F	18D_R1_1OT	B	2	Roze	Groen	w	other	1	loss	5	12	54	160.8	0	very vague	1	1	1	1	High	1	1	First	0	2	1	2	0	0	1.54	4.62	0	0	0	0	0	0	0	0	0	0
18D	F	18D_R1_2T	B	2	Roze	Groen	w	own	1	loss	5	12	82	261.3	0	very vague	1	1	1	1	High	1	1	Second	0	4	3	0	1.23	0	2.47	6.17	0	0	0	0	1.23	0	0	2.47	4.94	0
18D	F	18D_R2_1T	B	1	Roze	Groen	w	own	2	loss	4	6	98	200.8	0	very vague	1	1	1	1	Low	1	1	Second	0	1	4	0	6.78	0	3.39	1.69	1.69	0	0	0	1.69	0	0	1.69	0	0
18D	F	18D_R2_2OT	B	1	Roze	Groen	w	other	2	loss	4	6	71	128.3	0	very vague	1	1	1	1	Low	1	1	First	1	1	4	1	3.12	1.56	3.12	6.25	1.56	0	0	0	3.12	0	1.56	3.12	3.12	0
19A	F	19A_R1_1T	A	1	De voetbalvrouwen	The Winners	y	own	1	loss	6	13	130	342.7	0		1	1	1	1	High	1	0	First	0	3	11	0	5.34	0	1.53	2.29	0.76	0	0	0	0	0	0	0.76	1.53	1.53
19A	F	19A_R1_2OT	A	1	De voetbalvrouwen	The Winners	y	other	1	loss	6	13	94	234.1	0		1	1	1	1	High	1	0	Second	1	6	6	0	5.13	0.85	2.56	2.56	2.56	0	0	0	0.85	0	0.85	0.85	1.71	0.85
19A	F	19A_R2_1OT	A	2	De voetbalvrouwen	The Winners	y	other	2	loss	4	13	99	218.7	0		1	1	1	1	High	1	0	Second	0	2	3	2	3.16	0	1.05	3.16	0	0	0	0	2.11	0	2.11	0	1.05	1.05
19A	F	19A_R2_2T	A	2	De voetbalvrouwen	The Winners	y	own	2	loss	4	13	116	147.8	0		1	1	1	1	High	1	0	First	0	5	6	0	4	0	1	4	1	0	0	0	2	0	2	1	1	1
19B	F	19B_R1_1OT	B	2	The Winners	De voetbalvrouwen	w	other	1	win	13	6	71	214.9	0		1	1	1	1	High	1	0	Second	1	3	7	0	4.67	0.93	1.87	0.93	0	0	0	0	2.8	0	1.87	1.87	0.93	2.8
19B	F	19B_R1_2T	B	2	The Winners	De voetbalvrouwen	w	own	1	win	13	6	68	144.5	0		1	1	1	1	High	1	0	First	0	6	8	0	5.04	0	1.68	1.68	2.52	0	0	1.68	7.56	0	0	0.84	3.36	1.68
19B	F	19B_R2_1T	B	1	The Winners	De voetbalvrouwen	w	own	2	win	13	4	105	281.6	0		1	1	1	1	High	1	0	First	0	6	5	0	2.11	0	1.41	5.63	1.41	0	0.7	0.7	2.11	0	1.41	0	0.7	0
19B	F	19B_R2_2OT	B	1	The Winners	De voetbalvrouwen	w	other	2	win	13	4	111	276.7	0		1	1	1	1	High	1	0	Second	1	6	7	0	3.68	0.74	0.74	2.94	0.74	0	0.74	0	2.21	0	0	2.21	0	0.74
19C	F	19C_R1_1T	A	1	The Winners	De voetbalvrouwen	w	own	1	win	13	6	71	206.1	0		1	1	1	1	High	0	1	Second	3	2	8	0	4.29	1.43	1.43	1.43	4.29	1.43	1.43	1.43	2.86	0	0	0	2.86	4.29
19C	F	19C_R1_2OT	A	1	The Winners	De voetbalvrouwen	w	other	1	win	13	6	54	93.3	0		1	1	1	1	High	0	1	First	1	4	3	0	5.66	0.94	0.94	0.94	1.89	0	1.89	0	0.94	0	0	0	0.94	6.6
19C	F	19C_R2_1OT	A	2	The Winners	De voetbalvrouwen	w	other	2	win	13	4	71	195.7	0		1	1	1	1	High	0	1	First	0	3	5	0	2.7	0	0	4.05	1.35	0	0	0	1.35	1.35	1.35	0	1.35	1.35
19C	F	19C_R2_2T	A	2	The Winners	De voetbalvrouwen	w	own	2	win	13	4	95	234.2	0		1	1	1	1	High	0	1	Second	1	4	8	0	1.77	0	0	3.54	3.54	0.88	0	1.77	3.54	0	0.88	0.88	2.65	0.88
19D	F	19D_R1_1OT	B	2	De voetbalvrouwen	The Winners	y	other	1	loss	6	13	141	298.8	0	very vague	1	1	1	1	High	0	1	First	3	2	3	1	4.23	4.23	0	4.23	1.41	0	1.41	0	1.41	0	1.41	0	2.82	1.41
19D	F	19D_R1_2T	B	2	De voetbalvrouwen	The Winners	y	own	1	loss	6	13	106	159.3	0		1	1	1	1	High	0	1	Second	6	2	8	0	5.26	5.26	1.05	6.32	2.11	0	1.05	0	2.11	0	0	1.05	1.05	3.16
19D	F	19D_R2_1T	B	1	De voetbalvrouwen	The Winners	y	own	2	loss	4	13	118	226.8	0		1	1	1	1	High	0	1	Second	3	1	3	1	3.7	3.7	1.85	5.56	3.7	0	0	1.85	3.7	0	1.85	0	1.85	1.85
19D	F	19D_R2_2OT	B	1	De voetbalvrouwen	The Winners	y	other	2	loss	4	13	135	211	0		1	1	1	1	High	0	1	First	5	2	5	0	7.04	4.23	1.41	2.82	4.23	0	1.41	1.41	0	0	1.41	0	5.63	0
20A	F	20A_R1_1T	A	1	DA	BC	y	own	1	loss	3	7	61	176	0		1	1	1	1	High	2	1	First	0	3	2	0	0	0	1.69	1.69	6.78	0	3.39	1.69	3.39	1.69	1.69	0	1.69	0
20A	F	20A_R1_2OT	A	1	DA	BC	y	other	1	loss	3	7	60	169.3	0		1	1	1	1	High	2	1	Second	0	3	4	0	0	0	1.85	0	9.26	0	1.85	3.7	0	0	0	0	3.7	0
20A	F	20A_R2_1OT	A	2	DA	BC	y	other	2	loss	3	10	51	73.8	0		1	1	1	1	High	2	1	Second	0	4	5	0	0	0	1.67	3.33	0	0	0	0	1.67	0	0	0	1.67	0
20A	F	20A_R2_2T	A	2	DA	BC	y	own	2	loss	3	10	56	115.5	0		1	1	1	1	High	2	1	First	0	4	3	0	0	0	1.96	1.96	5.88	0	5.88	0	0	1.96	0	0	1.96	0
20B	F	20B_R1_1OT	B	2	BC	DA	w	other	1	win	7	3	66	198.4	0		1	1	1	1	High	0	1	Second	0	1	3	0	2.86	0	0	2.86	5.71	0	0	2.86	2.86	0	2.86	0	2.86	0
20B	F	20B_R1_2T	B	2	BC	DA	w	own	1	win	7	3	57	179	0		1	1	1	1	High	0	1	First	0	0	3	0	6.25	0	4.17	0	4.17	0	0	2.08	2.08	0	2.08	2.08	2.08	0
20B	F	20B_R2_1T	B	1	BC	DA	w	own	2	win	10	3	79	171.6	0		1	1	1	1	High	0	1	First	0	2	2	0	6.12	0	0	6.12	0	0	0	0	0	0	4.08	0	4.08	0
20B	F	20B_R2_2OT	B	1	BC	DA	w	other	2	win	10	3	59	109.7	0		1	1	1	1	High	0	1	Second	2	1	3	0	0	0	0	0	0	0	0	0	2.5	0	0	0	0	2.5
20C	F	20C_R1_1T	A	1	BC	DA	w	own	1	win	7	3	74	202	0		1	1	1	1	High	2	0	Second	6	2	6	0	3.45	3.45	0	1.72	1.72	0	1.72	0	0	0	1.72	0	1.72	0
20C	F	20C_R1_2OT	A	1	BC	DA	w	other	1	win	7	3	52	123.7	0		1	1	1	1	High	2	0	First	4	3	4	0	1.27	1.27	0	0	1.27	0	1.27	0	1.27	0	3.8	1.27	1.27	0
20C	F	20C_R2_1OT	A	2	BC	DA	w	other	2	win	10	3	56	41.3	0		1	1	1	1	High	2	0	First	3	2	3	0	1.49	0	0	2.99	4.48	0	0	1.49	1.49	0	1.49	1.49	1.49	0
20C	F	20C_R2_2T	A	2	BC	DA	w	own	2	win	10	3	57	114.1	0		1	1	1	1	High	2	0	Second	5	2	5	0	1.67	1.67	1.67	1.67	3.33	0	1.67	1.67	0	0	3.33	1.67	1.67	0
20D	F	20D_R1_1OT	B	2	DA	BC	y	other	1	loss	3	7	48	192.6	1		1	0	1	1	High	1	0	First	4	3	4	0	8.11	5.41	1.35	5.41	4.05	0	1.35	0	1.35	0	1.35	1.35	2.7	2.7
20D	F	20D_R1_2T	B	2	DA	BC	y	own	1	loss	3	7	33	90.5	1		1	0	1	1	High	1	0	Second	5	2	6	0	3.57	3.57	0	7.14	3.57	0	3.57	0	3.57	0	0	1.79	1.79	3.57
20D	F	20D_R2_1T	B	1	DA	BC	y	own	2	loss	3	10	47	101.7	1		1	0	1	1	High	1	0	Second	2	1	5	0	11.54	3.85	1.92	1.92	7.69	0	3.85	0	5.77	0	0	1.92	1.92	3.85
20D	F	20D_R2_2OT	B	1	DA	BC	y	other	2	loss	3	10	39	114.3	1		1	0	1	1	High	1	0	First	3	1	3	0	1.75	1.75	3.51	7.02	3.51	0	1.75	1.75	3.51	0	0	3.51	3.51	0
21A	F	21A_R1_1T	A	1	De zonnetjes	De so called tafelvoetballers	y	own	1	win	9	7	65	358.3	0		1	0	1	1	Low	2	1	First	0	4	3	0	3.03	0	0	4.55	3.03	0	0	0	1.52	0	0	0	0	0
21A	F	21A_R1_2OT	A	1	De zonnetjes	De so called tafelvoetballers	y	other	1	win	9	7	49	105.1	0		1	0	1	1	Low	2	1	Second	0	1	3	0	3.51	0	0	5.26	0	0	0	0	0	0	0	0	5.26	0
21A	F	21A_R2_1OT	A	2	De zonnetjes	De so called tafelvoetballers	y	other	2	win	11	9	49	240	0		1	0	1	1	Low	2	1	Second	5	3	6	0	12	4	0	4	2	0	0	0	2	0	2	0	2	2
21A	F	21A_R2_2T	A	2	De zonnetjes	De so called tafelvoetballers	y	own	2	win	11	9	55	118.2	0		1	0	1	1	Low	2	1	First	0	1	1	0	0	0	2.04	4.08	4.08	0	2.04	0	2.04	0	0	0	2.04	0
21B	F	21B_R1_1T	B	3	De so called tafelvoetballers	De zonnetjes	w	own	1	loss	7	9	73	210.1	0	wrote LOSS twice	1	0	1	1	Low	0	1	Second	0	4	4	0	2.53	0	1.27	6.33	2.53	1.27	1.27	0	1.27	0	0	0	0	0
21B	F	21B_R1_2T	B	3	De so called tafelvoetballers	De zonnetjes	w	own	1	loss	7	9	88	163.5	0	wrote LOSS twice	1	0	1	1	Low	0	1	First	0	4	7	0	0.86	0	0	5.17	2.59	0	0	0.86	0	0.86	0.86	0.86	1.72	0
21B	F	21B_R2_1T	B	1	De so called tafelvoetballers	De zonnetjes	w	own	2	loss	9	11	84	123.8	0		1	0	1	1	Low	0	1	First	0	4	14	0	1.63	0	1.09	3.8	2.17	0.54	0	0.54	3.8	0	0.54	0.54	1.09	0
21B	F	21B_R2_2OT	B	1	De so called tafelvoetballers	De zonnetjes	w	other	2	loss	9	11	94	156.8	0		1	0	1	1	Low	0	1	Second	0	5	9	0	2.26	0	2.26	3.01	4.51	0.75	2.26	0	1.5	0	0.75	0.75	0	0
21C	F	21C_R1_1T	A	1	De so called tafelvoetballers	De zonnetjes	w	own	1	loss	7	9	86	28.5	0	copy&paste?	1	0	1	1	Low	2	0	First	0	3	1	2	0	0	0	2.7	6.76	0	5.41	0	1.35	0	1.35	0	0	0
21C	F	21C_R1_2OT	A	1	De so called tafelvoetballers	De zonnetjes	w	other	1	loss	7	9	53	94.4	0		1	0	1	1	Low	2	0	Second	0	2	3	0	0	0	1.12	5.62	4.49	0	3.37	0	3.37	1.12	0	2.25	2.25	1.12
21C	F	21C_R2_1T	A	1	De so called tafelvoetballers	De zonnetjes	w	own	2	loss	9	11	80	173	0	switched order	1	0	1	1	Low	2	0	First	0	3	4	0	1.19	0	2.38	2.38	1.19	0	0	0	1.19	0	1.19	0	1.19	0
21C	F	21C_R2_2OT	A	1	De so called tafelvoetballers	De zonnetjes	w	other	2	loss	9	11	65	148	0	switched order	1	0	1	1	Low	2	0	Second	0	4	3	1	1.06	0	1.06	4.26	2.13	0	1.06	0	2.13	0	1.06	1.06	1.06	0
21D	F	21D_R1_1OT	B	2	De zonnetjes	De so called tafelvoetballers	y	other	1	win	9	7	183	453.6	0		1	0	1	1	Low	2	0	First	2	3	3	2	5.81	2.33	3.49	5.81	1.16	0	0	1.16	2.33	0	2.33	1.16	1.16	0
21D	F	21D_R1_2T	B	2	De zonnetjes	De so called tafelvoetballers	y	own	1	win	9	7	79	141.3	0		1	0	1	1	Low	2	0	First	5	2	6	1	3.75	2.5	2.5	7.5	5	0	0	0	3.75	0	3.75	0	3.75	0
21D	F	21D_R2_1T	B	1	De zonnetjes	De so called tafelvoetballers	y	own	2	win	11	9	116	268.4	0		1	0	1	1	Low	2	0	Second	3	3	3	0	5.66	1.89	0	5.66	0	0	0	0	1.89	0	0	0	1.89	0
21D	F	21D_R2_2OT	B	1	De zonnetjes	De so called tafelvoetballers	y	other	2	win	11	9	133	174.8	0		1	0	1	1	Low	2	0	Second	5	2	5	0	3.08	1.54	0	10.77	1.54	0	1.54	0	1.54	1.54	0	0	6.15	1.54
22A	M	22A_R1_1T	A	1	Do-Show	No-Show	y	own	1	win	9	5	166	574.9	0		1	1	1	1	High	0	1	First	0	7	6	0	2.25	0	2.25	0.56	1.12	0	0	1.12	2.25	0	1.69	1.12	1.12	0
22A	M	22A_R1_2OT	A	1	Do-Show	No-Show	y	other	1	win	9	5	53	168.9	0		1	1	1	1	High	0	1	Second	1	2	3	0	3.8	1.27	2.53	1.27	3.8	1.27	2.53	1.27	0	1.27	1.27	5.06	0	1.27
22A	M	22A_R2_1OT	A	2	Do-Show	No-Show	y	other	2	win	11	2	78	194.5	0		1	1	1	1	High	0	1	Second	1	3	3	0	1.75	1.75	0	0	1.75	0	1.75	0	0	0	1.75	0	0	0
22A	M	22A_R2_2T	A	2	Do-Show	No-Show	y	own	2	win	11	2	78	222.2	0		1	1	1	1	High	0	1	First	2	0	8	0	1.2	1.2	1.2	0	1.2	0	1.2	0	1.2	1.2	1.2	1.2	0	1.2
22B	M	22B_R1_1OT	B	2	No-Show	Do-Show	w	other	1	loss	5	9	58	227.7	0		1	1	1	1	High	0	1	Second	0	3	5	0	1.12	0	1.12	4.49	0	0	0	0	1.12	0	1.12	0	0	0
22B	M	22B_R1_2T	B	2	No-Show	Do-Show	w	own	1	loss	5	9	85	197.2	0		1	1	1	1	High	0	1	First	0	0	0	0	1.1	0	0	5.49	1.1	0	1.1	0	0	2.2	0	1.1	1.1	1.1
22B	M	22B_R2_1T	B	1	No-Show	Do-Show	w	own	2	loss	2	11	70	130.5	0		1	1	1	1	High	0	1	First	0	3	3	0	0	0	0	4.88	1.22	0	0	0	2.44	0	0	1.22	2.44	0
22B	M	22B_R2_2OT	B	1	No-Show	Do-Show	w	other	2	loss	2	11	64	133.1	0		1	1	1	1	High	0	1	Second	0	3	4	0	0.9	0	0	4.5	2.7	0	2.7	0	1.8	2.7	0	0	1.8	0
22C	M	22C_R1_1T	A	1	No-Show	Do-Show	w	own	1	loss	5	9	98	422.8	0		1	1	1	1	High	0	1	Second	1	1	5	0	3.49	1.16	1.16	2.33	3.49	0	2.33	0	1.16	1.16	3.49	0	0	1.16
22C	M	22C_R1_2OT	A	1	No-Show	Do-Show	w	other	1	loss	5	9	86	141.1	0		1	1	1	1	High	0	1	First	4	0	10	0	1.43	1.43	4.29	1.43	1.43	0	0	0	0	0	1.43	0	1.43	1.43
22C	M	22C_R2_1OT	A	2	No-Show	Do-Show	w	other	2	loss	2	11	77	286.6	0		1	1	1	1	High	0	1	First	0	3	1	0	3.39	0	1.69	1.69	1.69	0	1.69	0	3.39	0	0	0	0	0
22C	M	22C_R2_2T	A	2	No-Show	Do-Show	w	own	2	loss	2	11	91	164.8	0		1	1	1	1	High	0	1	Second	5	1	7	0	9.09	1.52	0	4.55	1.52	0	1.52	0	1.52	0	0	1.52	0	4.55
22D	M	22D_R1_1OT	B	2	Do-Show	No-Show	y	other	1	win	9	5	76	238.5	0		1	1	1	1	High	0	1	First	1	0	4	2	1.98	0	1.98	0.99	2.97	0	0.99	0	2.97	0	0	0	0	0.99
22D	M	22D_R1_2T	B	2	Do-Show	No-Show	y	own	1	win	9	5	80	186	0		1	1	1	1	High	0	1	Second	2	0	3	0	5.43	1.09	3.26	2.17	0	0	0	0	5.43	0	2.17	2.17	0	1.09
22D	M	22D_R2_1T	B	1	Do-Show	No-Show	y	own	2	win	11	2	84	230.5	0		1	1	1	1	High	0	1	Second	3	3	6	0	4.44	2.22	1.11	3.33	2.22	0	1.11	0	3.33	1.11	1.11	2.22	1.11	1.11
22D	M	22D_R2_2OT	B	1	Do-Show	No-Show	y	other	2	win	11	2	105	274.7	0		1	1	1	1	High	0	1	First	1	3	7	0	8.64	1.23	2.47	1.23	2.47	0	1.23	1.23	1.23	0	0	1.23	2.47	1.23
23A	M	23A_R1_1T	A	1	Lieke Martens Fanboys	De BC'tjes	w	own	1	loss	3	10	182	566.5	0		1	1	1	1	High	0	1	First	1	5	9	0	2.12	0.53	1.06	2.65	1.59	0	0	0.53	2.65	0	3.17	2.12	1.06	0
23A	M	23A_R1_2OT	A	1	Lieke Martens Fanboys	De BC'tjes	w	other	1	loss	3	10	182	399.8	0		1	1	1	1	High	0	1	Second	2	4	9	0	3.36	1.34	3.36	4.03	2.68	0	0.67	1.34	2.68	0	2.01	2.68	2.01	0
23A	M	23A_R2_1OT	A	2	Lieke Martens Fanboys	De BC'tjes	w	other	2	loss	5	9	120	366.9	0		1	1	1	1	High	0	1	Second	2	6	10	0	2.09	0.52	1.05	2.62	0.52	0	0	0.52	1.57	0	0	1.05	2.62	1.57
23A	M	23A_R2_2T	A	2	Lieke Martens Fanboys	De BC'tjes	w	own	2	loss	5	9	145	359.4	0		1	1	1	1	High	0	1	First	1	2	12	0	6.4	2.4	0.8	4	2.4	0	0	0.8	0.8	0	0	0.8	2.4	0
23B	M	23B_R1_1OT	B	2	De BC'tjes	Lieke Martens Fanboys	y	other	1	win	10	3	140	375.5	0		1	0	1	1	High	0	1	Second	0	3	4	0	1.85	0	0	2.78	1.85	0	1.85	0	2.78	0	2.78	1.85	0.93	0.93
23B	M	23B_R1_2T	B	2	De BC'tjes	Lieke Martens Fanboys	y	own	1	win	10	3	165	372.2	0		1	0	1	1	High	0	1	First	0	3	6	0	0	0	1.71	2.56	2.56	0	0	2.56	1.71	0	2.56	1.71	2.56	0
23B	M	23B_R2_1T	B	1	De BC'tjes	Lieke Martens Fanboys	y	own	2	win	9	5	137	302.2	0		1	0	1	1	High	0	1	First	0	1	8	0	1.94	0	0	3.88	0.97	0	0	0	3.88	0	1.94	2.91	0	0
23B	M	23B_R2_2OT	B	1	De BC'tjes	Lieke Martens Fanboys	y	other	2	win	9	5	86	151.2	0		1	0	1	1	High	0	1	Second	0	4	8	0	0	0	1.57	3.15	2.36	0.79	1.57	0	0.79	0	1.57	1.57	1.57	0
23C	M	23C_R1_1T	A	1	De BC'tjes	Lieke Martens Fanboys	y	own	1	win	10	3	152	447.6	0		1	1	1	1	High	0	1	Second	5	5	8	0	4.09	2.92	0.58	1.75	1.17	0	0.58	0.58	1.75	0	1.17	0.58	1.17	1.17
23C	M	23C_R1_2OT	A	1	De BC'tjes	Lieke Martens Fanboys	y	other	1	win	10	3	178	535.7	0		1	1	1	1	High	0	1	First	2	2	4	0	2.13	0.71	1.42	2.84	2.13	0	1.42	0.71	2.13	0	2.13	1.42	1.42	0
23C	M	23C_R2_1OT	A	2	De BC'tjes	Lieke Martens Fanboys	y	other	2	win	9	5	111	364.8	0		1	1	1	1	High	0	1	First	0	1	9	0	4.2	0	0	0.7	3.5	0	0.7	2.1	0.7	0.7	1.4	0	2.1	0.7
23C	M	23C_R2_2T	A	2	De BC'tjes	Lieke Martens Fanboys	y	own	2	win	9	5	81	261.5	0		1	1	1	1	High	0	1	Second	3	2	4	0	1.15	1.15	1.15	1.15	3.45	0	1.15	1.15	2.3	0	0	1.15	2.3	0
23D	M	23D_R1_1OT	B	2	Lieke Martens Fanboys	De BC'tjes	w	other	1	loss	3	10	98	271.5	0		1	1	1	1	High	0	1	First	1	3	5	1	1.27	0	1.27	2.55	1.91	0	0.64	0.64	1.91	0.64	1.27	0.64	1.27	0.64
23D	M	23D_R1_2T	B	2	Lieke Martens Fanboys	De BC'tjes	w	own	1	loss	3	10	107	149.9	0		1	1	1	1	High	0	1	Second	0	0	3	0	3.57	0	0	5.95	0	0	0	0	2.38	0	1.19	2.38	4.76	0
23D	M	23D_R2_1T	B	1	Lieke Martens Fanboys	De BC'tjes	w	own	2	loss	5	9	114	200.8	0		1	1	1	1	High	0	1	Second	2	5	11	0	3.31	1.1	1.1	2.21	1.66	0	1.1	0.55	2.76	0.55	1.1	0	2.21	1.66
23D	M	23D_R2_2OT	B	1	Lieke Martens Fanboys	De BC'tjes	w	other	2	loss	5	9	121	188.6	0		1	1	1	1	High	0	1	First	0	2	8	1	4.42	0	0	0.88	0.88	0	0	0.88	0.88	0	0.88	0	0.88	0
24A	F	24A_R1_1T	A	1	AD	Girlpower	y	own	1	loss	12	14	144	297.5	0		1	1	1	1	Low	0	1	Second	6	4	6	0	5.56	2.78	0.93	3.7	0.93	0	0	0	3.7	0	0	0.93	1.85	0
24A	F	24A_R1_2OT	A	1	AD	Girlpower	y	other	1	loss	12	14	93	217.3	0		1	1	1	1	Low	0	1	First	8	6	8	0	2.08	0.69	0	4.17	1.39	0	0	0	1.39	0	2.78	2.08	2.08	0
24A	F	24A_R2_1OT	A	2	AD	Girlpower	y	other	2	win	12	11	94	151.8	0		1	1	1	1	Low	0	1	Second	8	3	8	0	7.53	7.53	0	8.6	3.23	0	2.15	0	5.38	0	0	1.08	3.23	0
24A	F	24A_R2_2T	A	2	AD	Girlpower	y	own	2	win	12	11	108	157.2	0		1	1	1	1	Low	0	1	First	5	2	5	0	0	0	2.13	6.38	5.32	1.06	0	0	5.32	0	0	1.06	1.06	0
24B	F	24B_R1_1OT	B	2	Girlpower	AD	w	other	1	win	14	12	86	163.5	0		1	1	1	1	Low	0	1	First	0	4	4	1	0.93	0	0.93	2.8	0	0	0	0	0.93	0	1.87	0	1.87	0
24B	F	24B_R1_2T	B	2	Girlpower	AD	w	own	1	win	14	12	66	115.3	0		1	1	1	1	Low	0	1	Second	0	5	4	0	2.3	0	1.15	4.6	2.3	0	0	0	1.15	0	0	0	1.15	0
24B	F	24B_R2_1T	B	1	Girlpower	AD	w	own	2	loss	11	12	78	137	0		1	1	1	1	Low	0	1	First	5	3	5	0	2.27	1.14	1.14	5.68	1.14	0	1.14	0	3.41	0	2.27	0	2.27	0
24B	F	24B_R2_2OT	B	1	Girlpower	AD	w	other	2	loss	11	12	76	113.6	0		1	1	1	1	Low	0	1	Second	0	5	7	1	2.8	0	0.93	1.87	1.87	0.93	0	0	4.67	0	1.87	0.93	0.93	0
24D	F	24D_R1_1OT	B	2	AD	Girlpower	y	other	1	loss	12	14	87	151.1	0		1	1	1	1	Low	1	1	Second	2	2	4	0	4.55	3.03	3.03	7.58	4.55	0	3.03	1.52	1.52	0	0	0	4.55	0
24D	F	24D_R1_2T	B	2	AD	Girlpower	y	own	1	loss	12	14	86	140.5	0		1	1	1	1	Low	1	1	First	3	2	4	0	6.41	1.28	1.28	6.41	7.69	0	5.13	0	2.56	2.56	0	1.28	1.28	2.56
24D	F	24D_R2_1T	B	1	AD	Girlpower	y	own	2	win	12	11	106	135.1	0		1	1	1	1	Low	1	1	Second	5	1	6	0	7.89	6.58	1.32	3.95	3.95	0	3.95	0	1.32	1.32	0	0	0	2.63
24D	F	24D_R2_2OT	B	1	AD	Girlpower	y	other	2	win	12	11	106	116.6	0		1	1	1	1	Low	1	1	First	0	1	5	0	4.65	0	0	3.49	3.49	0	1.16	1.16	1.16	0	3.49	1.16	2.33	0
25A	F	25A_R1_1T	A	1	Plant	Pizza	w	own	1	win	10	4	88	225.4	0		1	1	1	1	High	1	1	First	2	3	6	0	2.22	2.22	0	0	2.22	0	2.22	0	1.11	1.11	0	0	2.22	1.11
25A	F	25A_R1_2OT	A	1	Plant	Pizza	w	other	1	win	10	4	77	144.2	0		1	1	1	1	High	1	1	First	3	1	8	0	4.49	2.25	1.12	2.25	2.25	0	0	1.12	1.12	0	0	1.12	1.12	2.25
25A	F	25A_R2_1T	A	1	Plant	Pizza	w	own	2	win	9	4	87	175.8	0	switched order	1	1	1	1	High	1	1	Second	6	5	6	0	6.33	2.53	1.27	2.53	7.59	0	2.53	2.53	6.33	0	0	0	0	0
25A	F	25A_R2_2OT	A	1	Plant	Pizza	w	other	2	win	9	4	104	201.5	0	switched order	1	1	1	1	High	1	1	Second	10	3	11	0	5.77	3.85	1.92	2.88	0	0	0	0	2.88	0	0.96	0	0.96	0.96
25B	F	25B_R1_1OT	B	2	Pizza	Plant	y	other	1	loss	4	10	109	274.4	0		1	1	1	1	High	1	1	Second	3	1	10	0	4.72	0.94	1.89	2.83	0.94	0	0.94	0	2.83	0.94	0.94	1.89	0.94	3.77
25B	F	25B_R1_2T	B	2	Pizza	Plant	y	own	1	loss	4	10	44	51.5	0		1	1	1	1	High	1	1	First	4	5	13	0	4.69	0	0.78	2.34	0.78	0	0	0	1.56	0	0.78	0.78	1.56	3.91
25B	F	25B_R2_1T	B	1	Pizza	Plant	y	own	2	loss	4	9	139	177.7	0		1	1	1	1	High	1	1	First	3	5	10	1	2.78	0.56	1.11	3.33	1.11	0	0.56	0	2.78	1.11	1.11	1.11	2.22	2.22
25B	F	25B_R2_2OT	B	1	Pizza	Plant	y	other	2	loss	4	9	112	111.1	0		1	1	1	1	High	1	1	Second	5	4	9	0	2.88	1.92	0.96	1.92	0.96	0	0	0.96	0.96	0	0	0.96	0.96	0
25C	F	25C_R1_1T	A	1	Pizza	Plant	y	own	1	loss	4	10	194	84.7	0		1	1	1	1	High	1	1	Second	4	0	6	0	0	0	2.27	9.09	4.55	0	0	2.27	4.55	0	4.55	0	4.55	0
25C	F	25C_R1_2OT	A	1	Pizza	Plant	y	other	1	loss	4	10	41	95.6	0		1	1	1	1	High	1	1	First	9	1	16	0	6.43	1.43	2.86	2.14	0.71	0	0	0	6.43	0	0.71	0.71	1.43	0
25C	F	25C_R2_1OT	A	2	Pizza	Plant	y	other	2	loss	4	9	88	191.9	0		1	1	1	1	High	1	1	Second	8	3	12	0	7.14	3.57	2.68	6.25	0.89	0	0	0.89	0.89	0	0	0.89	1.79	2.68
25C	F	25C_R2_2T	A	2	Pizza	Plant	y	own	2	loss	4	9	89	190.6	0		1	1	1	1	High	1	1	First	10	1	12	0	3.67	2.75	0	6.42	1.83	0	1.83	0	0	0.92	0	0	0.92	0.92
25D	F	25D_R1_1OT	B	2	Plant	Pizza	w	other	1	win	10	4	178	356.4	0		1	1	1	1	High	1	1	First	2	7	15	0	4.12	1.03	1.55	5.15	0.52	0	0.52	0	3.09	0	3.09	0.52	2.58	2.06
25D	F	25D_R1_2T	B	2	Plant	Pizza	w	own	1	win	10	4	105	121.3	0		1	1	1	1	High	1	1	Second	3	4	4	0	2.17	2.17	3.26	3.26	2.17	0	0	0	1.09	0	3.26	2.17	2.17	0
25D	F	25D_R2_1T	B	1	Plant	Pizza	w	own	2	win	9	4	125	252.8	0		1	1	1	1	High	1	1	Second	1	2	3	0	0	0	2.22	4.44	0	0	0	0	0	0	0	2.22	4.44	2.22
25D	F	25D_R2_2OT	B	1	Plant	Pizza	w	other	2	win	9	4	103	207.7	0		1	1	1	1	High	1	1	First	7	2	8	0	1.1	1.1	1.1	4.4	0	0	0	0	1.1	0	2.2	1.1	2.2	4.4
26A	F	26A_R1_1T	A	1	The Winners	Football Girls	w	own	1	win	3	0	150	289.9	0		1	1	1	1	Low	0	1	First	9	3	10	0	1.96	1.31	0.65	3.27	1.31	0	0	0.65	1.31	0	0	0.65	1.96	0.65
26A	F	26A_R1_2OT	A	1	The Winners	Football Girls	w	other	1	win	3	0	142	228.7	0		1	1	1	1	Low	0	1	Second	8	3	10	0	3.64	2.42	0.61	3.64	1.82	0	1.21	0	0	0	1.21	0.61	0.61	0
26A	F	26A_R2_1OT	A	2	The Winners	Football Girls	w	other	2	win	10	3	136	192.3	0		1	1	1	1	High	0	1	Second	9	4	9	0	2.07	2.07	2.07	2.07	5.52	0	2.07	2.07	2.07	0	1.38	2.07	1.38	0
26A	F	26A_R2_2T	A	2	The Winners	Football Girls	w	own	2	win	10	3	162	204.7	0		1	1	1	1	High	0	1	First	3	3	3	0	1.41	0	0.7	0.7	6.34	0.7	2.11	0.7	0	0	1.41	0	1.41	0
26B	F	26B_R1_1OT	B	2	Football Girls	The Winners	y	other	1	loss	0	3	48	130	0		1	1	1	1	Low	0	1	Second	0	5	9	2	2.04	0	0	2.72	0	0	0	0	0.68	0.68	0.68	0.68	1.36	1.36
26B	F	26B_R1_2T	B	2	Football Girls	The Winners	y	own	1	loss	0	3	54	71	0		1	1	1	1	Low	0	1	First	0	5	7	0	2.33	0	2.33	0.58	0	0	0	0	0.58	0	1.16	0.58	0.58	6.4
26B	F	26B_R2_1T	B	1	Football Girls	The Winners	y	own	2	loss	3	10	51	119.3	0		1	1	1	1	High	0	1	First	0	5	9	4	2.54	0	1.52	0.51	2.03	0	1.02	1.02	0.51	0.51	0.51	0.51	3.05	2.03
26B	F	26B_R2_2OT	B	1	Football Girls	The Winners	y	other	2	loss	3	10	64	122.4	0		1	1	1	1	High	0	1	Second	0	1	5	0	4.62	0	0	1.54	0	0	0	0	3.08	0	1.54	0	0	1.54
26C	F	26C_R1_1T	A	1	Football Girls	The Winners	y	own	1	loss	0	3	131	239.5	0		1	1	1	1	Low	0	1	Second	4	0	4	0	0	0	3.7	3.7	3.7	0	0	1.85	3.7	0	1.85	1.85	0	0
26C	F	26C_R1_2OT	A	1	Football Girls	The Winners	y	other	1	loss	0	3	64	96.9	0		1	1	1	1	Low	0	1	First	3	2	3	0	7.84	3.92	3.92	5.88	3.92	0	1.96	0	0	0	1.96	0	1.96	0
26C	F	26C_R2_1OT	A	2	Football Girls	The Winners	y	other	2	loss	3	10	52	90.5	0		1	1	1	1	High	0	1	First	5	1	5	0	6.25	6.25	2.08	8.33	2.08	0	2.08	0	2.08	2.08	0	2.08	2.08	6.25
26C	F	26C_R2_2T	A	2	Football Girls	The Winners	y	own	2	loss	3	10	63	83.6	0		1	1	1	1	High	0	1	Second	9	1	10	0	6.25	4.69	1.56	6.25	4.69	0	3.12	0	1.56	0	0	1.56	1.56	3.12
26D	F	26D_R1_1OT	B	2	The Winners	Football Girls	w	other	1	win	3	0	194	496.9	0		1	1	1	1	Low	0	1	First	3	3	5	0	0	0	0.76	3.82	6.11	0	1.53	3.05	3.82	0	0.76	0	0	0
26D	F	26D_R1_2T	B	2	The Winners	Football Girls	w	own	1	win	3	0	146	338	0		1	1	1	1	Low	0	1	Second	2	1	4	0	0	0	1.59	3.17	6.35	0	1.59	4.76	1.59	0	0	1.59	0	0
26D	F	26D_R2_1T	B	1	The Winners	Football Girls	w	own	2	win	10	3	162	317.1	0		1	1	1	1	High	0	1	Second	4	2	4	0	4.55	4.55	0	4.55	1.52	0	0	0	0	0	1.52	0	0	0
26D	F	26D_R2_2OT	B	1	The Winners	Football Girls	w	other	2	win	10	3	62	153.8	0		1	1	1	1	High	0	1	First	2	1	2	0	3.77	1.89	3.77	5.66	1.89	0	0	1.89	3.77	1.89	1.89	0	1.89	0
27A	F	27A_R1_1T	A	1	ADHD	BCtjes	y	own	1	loss	4	11	135	301.9	0		1	1	1	1	High	1	1	First	6	4	9	0	5.15	2.94	1.47	2.21	4.41	0	0	2.21	2.94	0	0	3.68	2.94	0
27A	F	27A_R1_2OT	A	1	ADHD	BCtjes	y	other	1	loss	4	11	67	109	0		1	1	1	1	High	1	1	Second	9	2	10	0	6.19	6.19	3.09	3.09	8.25	0	1.03	4.12	4.12	0	1.03	0	3.09	1.03
27A	F	27A_R2_1OT	A	2	ADHD	BCtjes	y	other	2	loss	5	11	101	123.5	0		1	1	1	1	High	1	1	Second	10	2	11	0	13.24	11.76	0	11.76	2.94	0	0	1.47	0	0	0	0	4.41	2.94
27A	F	27A_R2_2T	A	2	ADHD	BCtjes	y	own	2	loss	5	11	96	99.3	0		1	1	1	1	High	1	1	First	5	4	6	0	3.92	3.92	1.96	5.88	1.96	0	0.98	0	0.98	0	0.98	1.96	2.94	0.98
27B	F	27B_R1_1OT	B	2	BCtjes	ADHD	w	other	1	win	11	4	51	118.4	0		1	1	1	1	High	1	1	Second	0	4	7	0	2.06	0	3.09	3.09	1.03	0	0	1.03	0	0	1.03	0	0	2.06
27B	F	27B_R1_2T	B	2	BCtjes	ADHD	w	own	1	win	11	4	54	78.1	0		1	1	1	1	High	1	1	First	1	2	7	0	0.85	0.85	1.69	2.54	4.24	0	0	2.54	2.54	0	2.54	0.85	3.39	0
27B	F	27B_R2_1T	B	1	BCtjes	ADHD	w	own	2	win	11	5	72	135.6	0		1	1	1	1	High	1	1	First	1	1	7	0	3.6	0.9	1.8	2.7	2.7	0	0.9	0	1.8	0	3.6	0	1.8	1.8
27B	F	27B_R2_2OT	B	1	BCtjes	ADHD	w	other	2	win	11	5	47	59.4	0		1	1	1	1	High	1	1	Second	1	2	4	0	0	0	0	1.45	1.45	0	1.45	0	1.45	1.45	0	0	1.45	0
27C	F	27C_R1_1T	A	1	BCtjes	ADHD	w	own	1	win	11	4	67	139.3	0		1	1	1	1	High	1	1	Second	4	1	4	1	1.85	1.85	0	9.26	1.85	0	1.85	0	3.7	0	1.85	1.85	0	0
27C	F	27C_R1_2OT	A	1	BCtjes	ADHD	w	other	1	win	11	4	44	85.4	0		1	1	1	1	High	1	1	First	5	4	7	0	6.67	4	1.33	5.33	1.33	0	0	1.33	1.33	0	0	1.33	2.67	0
27C	F	27C_R2_1OT	A	2	BCtjes	ADHD	w	other	2	win	11	5	65	103	0		1	1	1	1	High	1	1	First	3	1	3	1	1.96	1.96	1.96	3.92	1.96	0	0	1.96	3.92	0	0	0	3.92	0
27C	F	27C_R2_2T	A	2	BCtjes	ADHD	w	own	2	win	11	5	67	119.6	0		1	1	1	1	High	1	1	Second	4	1	5	0	4.26	2.13	0	2.13	6.38	0	2.13	2.13	4.26	0	0	0	2.13	0
27D	F	27D_R1_1OT	B	2	ADHD	BCtjes	y	other	1	loss	4	11	107	234.5	0		1	1	1	1	High	1	1	First	0	2	1	0	1.47	0	2.94	2.94	0	0	0	0	0	0	1.47	2.94	0	0
27D	F	27D_R1_2T	B	2	ADHD	BCtjes	y	own	1	loss	4	11	93	166.3	0		1	1	1	1	High	1	1	Second	3	2	3	0	4.41	1.47	0	2.94	0	0	0	0	1.47	0	1.47	0	1.47	1.47
27D	F	27D_R2_1T	B	1	ADHD	BCtjes	y	own	2	loss	5	11	115	212.5	0		1	1	1	1	High	1	1	Second	3	2	3	0	4.55	2.27	4.55	2.27	2.27	0	0	0	0	0	0	2.27	0	0
27D	F	27D_R2_2OT	B	1	ADHD	BCtjes	y	other	2	loss	5	11	67	120.2	0		1	1	1	1	High	1	1	First	2	4	2	0	6.15	1.54	0	1.54	4.62	0	1.54	1.54	4.62	0	0	0	1.54	0
28A	M	28A_R1_1T	A	1	AD	BC Tafelvoetbal	w	own	1	loss	1	6	77	249.6	0		1	1	1	1	High	1	0	First	1	1	4	0	1.3	1.3	0	1.3	1.3	1.3	0	0	3.9	0	0	0	2.6	0
28A	M	28A_R1_2OT	A	1	AD	BC Tafelvoetbal	w	other	1	loss	1	6	57	157.3	0		1	1	1	1	High	1	0	Second	0	1	2	0	0	0	0	0	6.9	1.72	1.72	3.45	0	0	3.45	0	3.45	0
28A	M	28A_R2_1OT	A	2	AD	BC Tafelvoetbal	w	other	2	loss	6	15	48	98.8	0		1	1	1	1	High	1	0	Second	2	2	4	0	1.75	1.75	0	5.26	1.75	0	1.75	0	3.51	0	1.75	0	0	3.51
28A	M	28A_R2_2T	A	2	AD	BC Tafelvoetbal	w	own	2	loss	6	15	58	114.1	0		1	1	1	1	High	1	0	First	1	2	2	0	0	0	0	0	4.17	2.08	2.08	0	0	0	2.08	0	0	0
28B	M	28B_R1_1OT	B	2	BC Tafelvoetbal	AD	y	other	1	win	6	1	127	612.4	0		1	1	1	1	High	0	1	Second	0	3	6	0	0	0	1.54	3.08	7.69	0	4.62	0	1.54	1.54	0	0	0	0
28B	M	28B_R1_2T	B	2	BC Tafelvoetbal	AD	y	own	1	win	6	1	116	356.9	0		1	1	1	1	High	0	1	First	0	2	6	0	2.15	0	1.08	0	4.3	0	2.15	0	6.45	1.08	2.15	0	1.08	0
28B	M	28B_R2_1T	B	1	BC Tafelvoetbal	AD	y	own	2	win	15	6	125	449.6	0		1	1	1	1	High	0	1	First	0	3	3	1	0	0	0	0	3.17	0	3.17	0	1.59	0	0	0	0	0
28B	M	28B_R2_2OT	B	1	BC Tafelvoetbal	AD	y	other	2	win	15	6	62	236.1	0		1	1	1	1	High	0	1	Second	1	2	5	0	4.44	1.11	1.11	3.33	1.11	0	1.11	0	1.11	0	2.22	0	1.11	0
28C	M	28C_R1_1T	A	1	BC Tafelvoetbal	AD	y	own	1	win	6	1	59	206.5	0		1	1	1	1	High	0	1	Second	2	4	9	0	2.52	1.68	1.68	2.52	3.36	0	2.52	0	2.52	1.68	1.68	0	2.52	1.68
28C	M	28C_R1_2OT	A	1	BC Tafelvoetbal	AD	y	other	1	win	6	1	71	134.9	0		1	1	1	1	High	0	1	First	2	6	7	0	3.15	1.57	0.79	2.36	3.15	0	2.36	0.79	3.15	1.57	0	1.57	3.15	0.79
28C	M	28C_R2_1T	A	1	BC Tafelvoetbal	AD	y	own	2	win	15	6	159	255.2	0	switched order	1	1	1	1	High	0	1	First	1	6	9	0	0.78	0.78	2.33	2.33	3.1	0	2.33	0.78	5.43	2.33	1.55	0	1.55	0
28C	M	28C_R2_2OT	A	1	BC Tafelvoetbal	AD	y	other	2	win	15	6	74	111.9	0	switched order	1	1	1	1	High	0	1	Second	0	2	5	0	0	0	3.17	3.17	3.17	0	1.59	1.59	3.17	1.59	0	0	1.59	0
28D	M	28D_R1_1OT	B	2	AD	BC Tafelvoetbal	w	other	1	loss	1	6	63	249.1	0		1	1	1	1	High	0	1	First	2	1	3	0	0	0	1.69	1.69	5.08	0	1.69	0	3.39	1.69	1.69	0	0	1.69
28D	M	28D_R1_2T	B	2	AD	BC Tafelvoetbal	w	own	1	loss	1	6	66	131.7	0		1	1	1	1	High	0	1	First	1	4	3	0	3.68	1.23	2.45	2.45	3.68	0	3.07	0	0.61	1.23	0.61	1.23	0.61	0
28D	M	28D_R2_1T	B	1	AD	BC Tafelvoetbal	w	own	2	loss	6	15	93	202	0		1	1	1	1	High	0	1	Second	2	1	3	0	1.41	1.41	1.41	4.23	4.23	0	1.41	1.41	4.23	0	8.45	0	0	0
28D	M	28D_R2_2OT	B	1	AD	BC Tafelvoetbal	w	other	2	loss	6	15	90	166.6	0		1	1	1	1	High	0	1	Second	3	1	5	0	5.41	4.05	0	2.7	9.46	1.35	5.41	1.35	2.7	1.35	1.35	0	0	0
29A	F	29A_R1_1T	A	1	Feyenoord	Pindakaas	y	own	1	loss	3	5	135	627	0		1	1	1	1	Low	2	1	Second	0	1	6	0	2.67	0	2.67	1.33	0	0	0	0	1.33	0	1.33	0	0	2.67
29A	F	29A_R1_2OT	A	1	Feyenoord	Pindakaas	y	other	1	loss	3	5	60	101.6	0		1	1	1	1	Low	2	1	First	0	5	4	0	3.6	0	0.72	0.72	0.72	0	0	0.72	1.44	0	2.16	1.44	0.72	0
29A	F	29A_R2_1OT	A	2	Feyenoord	Pindakaas	y	other	2	win	13	5	70	232.1	0		1	1	1	1	High	2	1	Second	0	4	4	1	1.61	0	0	3.23	3.23	0	1.61	0	1.61	1.61	1.61	0	1.61	1.61
29A	F	29A_R2_2T	A	2	Feyenoord	Pindakaas	y	own	2	win	13	5	74	177.1	0		1	1	1	1	High	2	1	First	0	2	3	0	2.86	0	2.86	1.43	5.71	0	2.86	1.43	2.86	1.43	0	1.43	0	0
29B	F	29B_R1_1OT	B	2	Pindakaas	Feyenoord	w	other	1	win	5	3	60	116.4	0		1	1	1	1	Low	2	1	First	0	1	6	0	0	0	2.15	1.08	2.15	0	2.15	0	3.23	1.08	2.15	0	0	2.15
29B	F	29B_R1_2T	B	2	Pindakaas	Feyenoord	w	own	1	win	5	3	64	118.2	0		1	1	1	1	Low	2	1	Second	0	3	5	0	2.38	0	0	8.33	2.38	0	0	0	2.38	0	2.38	1.19	1.19	3.57
29B	F	29B_R2_1T	B	1	Pindakaas	Feyenoord	w	own	2	loss	5	13	66	120.1	0		1	1	1	1	High	2	1	First	0	1	5	0	1.35	0	0	0	0	0	0	0	2.7	0	1.35	0	0	0
29B	F	29B_R2_2OT	B	1	Pindakaas	Feyenoord	w	other	2	loss	5	13	63	93	0		1	1	1	1	High	2	1	Second	0	3	5	0	4.94	0	1.23	1.23	1.23	0	0	0	0	0	0	0	0	0
29C	F	29C_R1_1T	A	1	Pindakaas	Feyenoord	w	own	1	win	5	3	167	409.5	0		1	1	1	1	Low	0	1	Second	3	3	3	0	9.23	4.62	0	12.31	4.62	0	3.08	1.54	1.54	0	1.54	0	1.54	1.54
29C	F	29C_R1_2OT	A	1	Pindakaas	Feyenoord	w	other	1	win	5	3	61	97.2	0		1	1	1	1	Low	0	1	First	5	3	6	0	10.45	7.46	0	2.99	2.99	0	0	1.49	2.99	0	1.49	1.49	2.99	1.49
29C	F	29C_R2_1T	A	1	Pindakaas	Feyenoord	w	own	2	loss	5	13	73	140.3	0	switched order	1	1	1	1	High	0	1	Second	0	1	4	0	1.56	0	0	4.69	6.25	0	4.69	0	0	1.56	1.56	0	1.56	1.56
29C	F	29C_R2_2OT	A	1	Pindakaas	Feyenoord	w	other	2	loss	5	13	88	147	0	switched order	1	1	1	1	High	0	1	First	2	2	3	1	6.56	3.28	0	3.28	1.64	0	1.64	0	0	0	6.56	0	0	0
29D	F	29D_R1_1OT	B	2	Feyenoord	Pindakaas	y	other	1	loss	3	5	74	153.6	0		1	1	1	1	Low	2	1	First	7	4	8	1	1.8	1.2	2.4	2.99	2.4	1.2	0.6	0.6	1.2	0	1.2	0.6	1.2	0
29D	F	29D_R1_2T	B	2	Feyenoord	Pindakaas	y	own	1	loss	3	5	86	124	0		1	1	1	1	Low	2	1	First	5	1	5	0	2.74	2.74	5.48	1.37	2.74	1.37	0	0	0	0	1.37	0	0	0
29D	F	29D_R2_1T	B	1	Feyenoord	Pindakaas	y	own	2	win	13	5	93	135.2	0		1	1	1	1	High	2	1	Second	6	3	6	0	4.55	3.41	2.27	4.55	0	0	0	0	2.27	0	3.41	1.14	1.14	1.14
29D	F	29D_R2_2OT	B	1	Feyenoord	Pindakaas	y	other	2	win	13	5	82	136	0		1	1	1	1	High	2	1	Second	5	0	5	1	1.64	1.64	3.28	1.64	3.28	0	0	0	6.56	0	1.64	1.64	0	1.64
30A	F	30A_R1_1T	A	1	M&M	Squad	y	own	1	win	13	4	49	138.8	0		1	1	1	1	High	1	1	First	0	0	4	0	2	0	2	4	8	0	8	0	2	4	0	0	0	0
30A	F	30A_R1_2OT	A	1	M&M	Squad	y	other	1	win	13	4	53	111.3	0		1	1	1	1	High	1	1	Second	0	1	6	0	4.6	0	1.15	3.45	1.15	0	1.15	0	2.3	1.15	0	2.3	0	0
30A	F	30A_R2_1OT	A	2	M&M	Squad	y	other	2	win	13	11	81	122	0		1	1	1	1	Low	1	1	Second	0	0	2	0	3.77	0	0	3.77	7.55	0	1.89	1.89	0	1.89	0	0	0	0
30A	F	30A_R2_2T	A	2	M&M	Squad	y	own	2	win	13	11	86	90.3	0		1	1	1	1	Low	1	1	First	0	2	5	0	4.94	0	2.47	4.94	4.94	0	0	1.23	2.47	0	0	1.23	1.23	0
30B	F	30B_R1_1OT	B	2	Squad	M&M	w	other	1	loss	4	13	97	305.1	0		1	1	1	1	High	1	1	Second	3	2	3	0	1.41	1.41	0	4.23	1.41	0	0	0	0	0	0	2.82	7.04	0
30B	F	30B_R1_2T	B	2	Squad	M&M	w	own	1	loss	4	13	114	236.3	0		1	1	1	1	High	1	1	First	2	1	2	0	0	0	2.94	5.88	1.47	0	1.47	0	2.94	1.47	0	0	4.41	0
30B	F	30B_R2_1T	B	1	Squad	M&M	w	own	2	loss	11	13	91	189.5	0		1	1	1	1	Low	1	1	First	4	2	6	0	5.77	5.77	0	1.92	1.92	0	1.92	0	3.85	0	0	0	1.92	0
30B	F	30B_R2_2OT	B	1	Squad	M&M	w	other	2	loss	11	13	79	142.8	0		1	1	1	1	Low	1	1	Second	7	1	7	0	2.27	1.14	0	5.68	2.27	0	0	1.14	2.27	0	1.14	1.14	4.55	0
30C	F	30C_R1_1T	A	1	Squad	M&M	w	own	1	loss	4	13	132	354.5	0		1	1	1	1	High	1	0	Second	1	3	7	0	4.24	0	0.85	2.54	3.39	0	0	1.69	4.24	0	2.54	0	0.85	0
30C	F	30C_R1_2OT	A	1	Squad	M&M	w	other	1	loss	4	13	84	159.6	0		1	1	1	1	High	1	0	First	1	5	5	1	0	0	2.08	2.08	1.04	0	0	1.04	4.17	0	0	0	0	0
30C	F	30C_R2_1OT	A	2	Squad	M&M	w	other	2	loss	11	13	98	150.2	0		1	1	1	1	Low	1	0	First	0	3	9	0	8.08	0	0	1.01	3.03	0	0	0	3.03	0	0	1.01	0	0
30C	F	30C_R2_2T	A	2	Squad	M&M	w	own	2	loss	11	13	98	162.5	0		1	1	1	1	Low	1	0	Second	1	4	6	1	3.7	0	2.47	6.17	2.47	1.23	1.23	0	4.94	0	1.23	0	2.47	0
30D	F	30D_R1_1OT	B	2	M&M	Squad	y	other	1	win	13	4	52	187.3	0		1	1	1	0	High	3	0	First	0	4	10	0	4.41	0	2.21	2.21	1.47	0	0	1.47	2.21	0	0	0	0	0
30D	F	30D_R1_2T	B	2	M&M	Squad	y	own	1	win	13	4	71	136.8	0		1	1	1	0	High	3	0	Second	2	4	10	0	2.94	0.98	0	1.96	1.96	0	0	0.98	4.9	0	0	0.98	1.96	0
30D	F	30D_R2_1T	B	1	M&M	Squad	y	own	2	win	13	11	68	103.8	0		1	1	1	0	Low	3	0	Second	0	3	7	0	4.55	0	0	1.14	0	0	0	0	2.27	1.14	0	1.14	3.41	0
30D	F	30D_R2_2OT	B	1	M&M	Squad	y	other	2	win	13	11	85	131.1	0		1	1	1	0	Low	3	0	First	1	3	7	1	1.92	0	3.85	0.96	0.96	0	0	0	1.92	0.96	0	0.96	0	0
31A	M	31A_R1_1T	A	1	M&M	Kiefer	y	own	1	win	6	5	97	186.1	0		1	1	1	1	Low	1	0	First	0	6	6	0	0	0	0	0.97	0.97	0	0.97	0	0	0.97	0	0	2.91	0
31A	M	31A_R1_2OT	A	1	M&M	Kiefer	y	other	1	win	6	5	62	207.6	0		1	1	1	1	Low	1	0	Second	0	2	2	1	1.56	0	0	0	4.69	0	0	0	1.56	0	0	0	0	0
31B	M	31B_R1_1OT	B	2	Kiefer	M&M	w	other	1	loss	5	6	81	308.4	0		1	1	1	1	Low	1	0	First	2	3	2	0	11.11	4.44	0	2.22	2.22	0	0	0	0	0	0	0	2.22	0
31B	M	31B_R1_2T	B	2	Kiefer	M&M	w	own	1	loss	5	6	84	178.2	0		1	1	1	1	Low	1	0	Second	4	1	4	2	3.75	2.5	0	5	0	0	0	0	1.25	0	0	2.5	2.5	0
31B	M	31B_R2_1T	B	1	Kiefer	M&M	w	own	2	win	9	8	142	334.3	0		1	1	1	1	Low	1	0	First	1	0	1	1	0	0	1.61	3.23	1.61	0	0	1.61	0	0	6.45	0	1.61	0
31B	M	31B_R2_2OT	B	1	Kiefer	M&M	w	other	2	win	9	8	98	186.6	0		1	1	1	1	Low	1	0	Second	4	3	6	0	6.06	6.06	0	0	4.55	0	0	3.03	1.52	0	1.52	0	1.52	0
31C	M	31C_R1_1T	A	1	Kiefer	M&M	w	own	1	loss	5	6	69	214.7	0		1	1	1	1	Low	1	0	First	5	2	6	1	2.72	0.68	0	3.4	2.72	0	2.72	0	1.36	0.68	0.68	0.68	0.68	2.04
31C	M	31C_R1_2OT	A	1	Kiefer	M&M	w	other	1	loss	5	6	98	184.1	0		1	1	1	1	Low	1	0	Second	4	2	4	0	4.6	4.6	1.15	2.3	1.15	0	0	0	1.15	0	0	0	0	0
31C	M	31C_R2_1OT	A	2	Kiefer	M&M	w	other	2	win	9	8	132	273.4	0		1	1	1	1	Low	1	0	First	0	2	2	0	0	0	0	1.18	1.18	1.18	0	0	1.18	0	0	0	0	0
31C	M	31C_R2_2T	A	2	Kiefer	M&M	w	own	2	win	9	8	99	157.9	0		1	1	1	1	Low	1	0	Second	5	4	6	0	4.04	3.03	0	1.01	3.03	1.01	0	0	1.01	0	0	1.01	1.01	3.03
31D	M	31D_R1_1T	B	3	M&M	Kiefer	y	own	1	win	6	5	45	257.9	1	wrote only own perspective	1	1	1	1	Low	1	0	Second	1	1	4	0	3.96	0.99	0.99	2.97	1.98	0	0.99	0	1.98	0	1.98	0	0.99	0
31D	M	31D_R1_2T	B	3	M&M	Kiefer	y	own	1	win	6	5	79	82.4	1	wrote only own perspective	1	1	1	1	Low	1	0	First	0	2	4	0	0	0	0	1.45	2.9	0	2.9	0	0	0	1.45	0	0	0
31D	M	31D_R2_1T	B	3	M&M	Kiefer	y	own	2	loss	8	9	61	127.8	1	wrote only own perspective	1	1	1	1	Low	1	0	Second	0	2	3	1	0	0	1.02	2.04	1.02	0	0	0	1.02	0	1.02	0	1.02	1.02
31D	M	31D_R2_2T	B	3	M&M	Kiefer	y	own	2	loss	8	9	66	140.3	1	wrote only own perspective	1	1	1	1	Low	1	0	First	3	3	6	2	5.34	2.29	0	3.05	1.53	0	0	1.53	0.76	0	2.29	0.76	3.82	0
