# Supplementary material for: Language and Emotion – A Foosball Study: The Influence of Affective State on Language Production in a Competitive Setting
Source: PLoS One. 2019 May 24;14(5):e0217419. doi: 10.1371/journal.pone.0217419 (PMC6534325; doi:10.1371/journal.pone.0217419)
Supplement: S3 Dataset — (XLSX) [file pone.0217419.s007.xlsx]

## Sheet: Sheet1
Row Labels	Average of F1	Average of 2	Average of F3	Average of F4	Average of F5	Average of F6	Average of F7	Average of F8	Average of F9	Average of F10	Average of BC1	Average of BC2	Average of BC3	Average of BC4	Average of BC5	Average of BC6	Sum of BC7	Sum of BC8	Sum of BC9	Sum of BC10
0	0.0487805	0.341463	0.268293	0.292683	0.097561	0.0731707	0.219512	0.097561	0.268293	0.0487805	0.512195	0.487805	0.512195	0.560976	0.536585	0.536585	23	24	23	25
1	0.585366	0.585366	0.756098	0.634146	0.658537	0.512195	0.536585	0.756098	0.634146	0.560976	0.560976	0.463415	0.463415	0.634146	0.560976	0.463415	24	18	21	24
Grand Total	0.317073	0.463415	0.512195	0.463415	0.378049	0.292683	0.378049	0.426829	0.45122	0.304878	0.536585	0.47561	0.487805	0.597561	0.54878	0.5	47	42	44	49

## Sheet: DATA
Nr	Sex	Age	GroupFamiliarity	Teammate	Version	Order	Colour	Outcome	Onbehaaglijk1	Ontdaan1	Opgewekt1	Geïrriteerd1	Tevreden1	Gespannen1	Verdrietig1	Opgewonden1	Woedend1	Gelukkig1	Nerveus1	Ongelukkig1	Enthousiast1	Geërgerd1	Vrolijk1	Bang1	Teleurgesteld1	Energiek1	Boos1	Blij1	Angstig1	Neerslachtig1	Anxiety1	Dejection1	Excitement1	Anger1	Happiness1	Onbehaaglijk2	Ontdaan2	Opgewekt2	Geïrriteerd2	Tevreden2	Gespannen2	Verdrietig2	Opgewonden2	Woedend2	Gelukkig2	Nerveus2	Ongelukkig2	Enthousiast2	Geërgerd2
1A	0	23	0	1	A	N	w	1	1	1	2	1	3	2	3	1	1	3	2	1	4	1	3	1	1	5	1	5	1	1	1.4	1.4	3	1	3.5	1	1	1	1	3	1	2	1	1	5	1	1	5	1
1B	0	20	1	0	B	N	y	0	1	1	4	1	5	1	2	4	1	4	1	2	4	1	5	2	1	4	1	5	1	1	1.2	1.4	4	1	4.75	1	1	4	1	5	1	2	4	1	4	1	2	5	1
1C	0	18	1	0	C	N	y	0	1	1	3	1	3	2	1	3	1	4	2	1	3	1	3	1	1	3	1	3	1	1	1.4	1	3	1	3.25	1	1	4	1	4	1	1	3	1	3	1	1	4	1
1D	0	26	0	1	D	N	w	1	1	1	4	1	4	5	1	1	1	5	4	1	4	1	3	1	1	3	1	4	1	1	2.4	1	3	1	4	1	1	5	2	4	4	1	3	1	4	1	1	3	1
2A	0	22	0	1	A	R	y	1	1	1	3	1	3	1	1	3	1	4	2	1	4	1	4	1	1	3	1	4	1	1	1.2	1	3.25	1	3.75	1	1	5	1	5	1	1	4	1	4	1	1	5	1
2B	0	22	0	1	B	R	w	0	1	1	4	1	3	4	1	1	1	4	1	1	2	1	2	1	1	4	1	3	1	2	1.6	1.2	2.75	1	3	1	1	3	1	3	2	1	2	1	3	1	1	3	1
2C	0	23	1	1	C	R	w	0	1	1	4	1	4	1	1	3	1	3	1	1	3	1	4	1	3	3	1	3	1	1	1	1.4	3.25	1	3.5	1	1	4	1	4	1	1	4	1	4	1	1	4	1
2D	0	22	1	1	D	R	y	1	1	1	4	1	5	2	1	2	1	5	2	1	3	1	3	1	1	3	1	4	1	1	1.4	1	3	1	4.25	1	1	5	1	4	1	1	3	1	4	1	1	5	1
3A	0	21	2	1	A	N	y	0	1	1	4	1	4	1	1	2	1	5	1	1	5	1	5	1	1	4	1	4	1	1	1	1	3.75	1	4.5	1	1	5	1	5	1	1	4	1	1	1	1	5	1
3B	0	24	3	0	B	N	w	1	1	1	5	1	5	1	1	5	1	4	2	1	5	1	4	1	1	4	1	4	1	1	1.2	1	4.75	1	4.25	1	1	5	1	5	1	1	5	1	5	1	1	5	1
3C	0	21	3	0	C	N	w	1	1	1	5	2	3	2	1	5	1	4	2	1	5	2	4	3	2	4	1	4	3	1	2.2	1.2	4.75	1.5	3.75	1	1	5	1	5	1	1	5	1	5	1	1	5	1
3D	0	25	3	0	D	N	y	0	1	1	3	1	3	1	2	3	1	3	1	1	3	1	3	1	1	3	1	3	1	1	1	1.2	3	1	3	1	1	3	1	2	2	1	2	1	2	1	1	2	1
4A	1	25	0	1	A	R	w	0	1	1	3	2	4	3	1	1	1	5	3	1	4	1	3	1	2	3	1	3	1	1	1.8	1.2	2.75	1.25	3.75	1	1	5	1	5	1	1	1	1	5	1	1	5	1
4B	1	23	0	1	B	R	y	1	3	3	2	3	5	1	1	3	1	5	1	1	3	3	4	2	3	2	1	4	1	1	1.6	1.8	2.5	2	4.5	3	1	3	1	4	1	1	3	1	3	1	1	2	1
4C	1	19	0	1	C	R	y	1	3	1	2	1	4	1	3	1	1	2	1	1	3	1	3	1	1	1	1	2	1	1	1.4	1.4	1.75	1	2.75	1	1	4	1	3	1	1	4	1	4	1	1	4	1
4D	1	20	0	1	D	R	w	0	1	1	2	1	2	1	1	1	1	3	1	1	2	1	3	1	1	2	1	3	1	1	1	1	1.75	1	2.75	1	1	4	1	4	1	1	3	1	3	1	1	4	1
5A	1	33	3	0	A	N	y	1	1	1	4	1	4	1	1	3	1	3	1	1	4	1	4	1	1	4	1	4	1	1	1	1	3.75	1	3.75	1	1	4	1	4	1	1	4	1	5	1	1	4	2
5B	1	22	3	0	B	N	w	0	1	1	4	1	4	2	1	3	1	3	1	1	5	1	4	1	1	4	1	4	1	1	1.2	1	4	1	3.75	1	1	5	1	4	1	1	3	1	4	1	1	5	1
5C	1	23	2	0	C	N	w	0	1	1	4	1	5	1	1	4	1	4	1	1	4	1	4	1	1	4	1	4	1	1	1	1	4	1	4.25	1	1	4	1	4	1	1	2	1	4	1	1	4	1
5D	1	24	3	0	D	N	y	1	3	2	4	1	3	3	1	4	1	4	2	1	3	1	3	1	1	4	1	3	1	1	2	1.2	3.75	1	3.25	3	4	2	1	3	1	1	3	1	3	1	1	3	1
6A	1	24	2	1	A	R	w	0	1	1	4	1	3	2	1	2	1	1	1	1	4	1	2	1	1	2	1	2	1	2	1.2	1.2	3	1	2	1	1	5	1	5	2	1	3	1	4	1	1	5	1
6B	1	17	2	0	B	R	y	1	1	1	3	1	3	1	1	2	1	3	1	1	2	1	2	1	1	2	1	2	1	1	1	1	2.25	1	2.5	1	1	4	1	3	2	1	3	1	3	1	1	1	1
6C	1	19	2	0	C	R	y	1	1	1	3	1	4	2	1	2	1	3	2	1	4	1	3	1	1	3	1	3	1	1	1.4	1	3	1	3.25	1	1	3	1	2	1	1	2	1	2	1	1	2	1
6D	1	23	0	1	D	R	w	0	1	1	2	1	4	2	1	2	1	4	2	1	2	1	3	1	1	2	1	3	1	2	1.4	1.2	2	1	3.5	1	1	2	1	4	2	1	2	1	4	2	1	3	1
7A	0	23	0	1	A	N	w	1	2	1	3	1	3	1	1	1	1	4	1	1	3	1	3	1	1	3	1	3	1	1	1.2	1	2.5	1	3.25	1	1	3	1	3	3	1	1	1	4	1	1	4	1
7B	0	22	0	1	B	N	y	0	2	3	3	1	4	2	1	3	1	4	1	1	3	1	3	1	1	3	1	4	1	1	1.4	1.4	3	1	3.75	1	1	4	1	5	1	1	4	1	5	1	1	4	1
7C	0	19	0	1	C	N	y	0	1	1	3	4	4	1	1	3	1	3	2	1	4	1	4	1	1	4	1	3	1	1	1.2	1	3.5	1.75	3.5	1	1	4	1	4	1	1	4	1	4	1	1	4	1
7D	0	21	1	1	D	N	w	1	1	1	4	1	4	1	1	2	1	4	1	1	3	1	4	1	1	3	1	4	1	1	1	1	3	1	4	1	1	5	1	4	1	1	2	1	4	1	1	4	1
8A	0	22	3	0	A	R	w	1	1	1	4	1	4	4	1	1	1	4	3	1	4	1	4	1	1	2	1	3	1	1	2	1	2.75	1	3.75	1	1	4	1	5	3	1	4	1	3	1	1	4	1
8B	0	22	1	0	B	R	y	0	1	1	4	1	4	1	1	2	1	4	1	1	5	1	4	1	1	3	1	4	1	1	1	1	3.5	1	4	1	1	4	1	5	1	1	3	1	5	1	1	5	1
8C	0	22	1	0	C	R	y	0	1	1	3	1	3	2	1	2	1	3	2	1	3	1	3	1	1	3	1	3	1	1	1.4	1	2.75	1	3	1	1	4	2	4	3	1	4	1	4	1	1	4	1
8D	0	23	1	0	D	R	w	1	1	1	4	1	4	1	1	1	1	4	1	1	4	1	4	1	1	3	1	4	1	1	1	1	3	1	4	1	1	4	1	4	1	1	1	1	4	1	1	4	1
9A	1	24	0	1	A	N	y	1	2	1	3	2	4	3	1	4	1	4	2	1	5	1	4	1	1	4	1	4	1	1	1.8	1	4	1.25	4	1	1	4	3	4	3	1	4	1	4	1	1	4	3
9B	1	20	2	0	B	N	w	0	1	2	5	1	5	1	1	5	1	5	1	1	5	1	5	1	1	5	1	5	1	1	1	1.2	5	1	5	1	2	5	1	5	2	1	5	1	5	1	1	5	1
9C	1	24	2	0	C	N	w	0	1	1	3	1	3	2	1	1	1	3	2	2	3	1	3	1	1	3	1	3	1	1	1.4	1.2	2.5	1	3	1	1	4	1	5	2	1	4	1	4	1	2	4	1
9D	1	18	2	1	D	N	y	1	1	1	4	2	3	1	1	2	1	5	1	1	4	2	4	1	1	5	1	4	1	1	1	1	3.75	1.5	4	1	1	4	1	3	1	1	3	1	5	1	1	5	1
10A	0	20	0	1	A	R	w	1	1	1	5	1	5	1	1	3	1	4	1	1	4	1	5	1	1	4	1	5	1	1	1	1	4	1	4.75	1	1	4	1	5	1	1	4	1	4	1	1	4	1
10B	0	22	1	0	B	R	y	0	1	1	4	1	3	2	1	2	1	3	1	1	3	1	3	1	1	2	1	3	1	2	1.2	1.2	2.75	1	3	1	1	3	1	3	1	1	3	1	2	1	1	3	1
10C	0	22	1	0	C	R	y	0	2	2	3	1	3	2	3	2	1	3	2	2	2	1	2	1	1	2	1	2	1	1	1.6	1.8	2.25	1	2.5	1	1	4	1	5	1	1	4	1	3	1	1	3	1
10D	0	18	0	1	D	R	w	1	1	1	4	1	4	1	1	5	1	5	1	1	5	1	5	1	1	4	1	5	1	2	1	1.2	4.5	1	4.75	1	2	4	2	4	1	1	4	1	5	1	1	4	2
11A	1	23	2	1	A	N	y	0	1	1	3	3	2	2	2	2	1	3	1	1	2	4	1	1	4	2	2	1	1	1	1.2	1.8	2.25	2.5	1.75	1	1	4	2	4	1	1	3	1	3	1	1	2	1
11B	1	24	2	0	B	N	w	1	3	1	4	2	5	1	1	4	1	4	1	1	4	1	4	1	2	4	1	4	1	2	1.4	1.4	4	1.25	4.25	3	2	4	2	4	2	2	4	2	5	1	2	4	2
11C	1	24	1	0	C	N	w	1	3	1	3	1	4	3	1	4	2	3	3	2	3	2	4	3	2	4	1	4	2	3	2.8	1.8	3.5	1.5	3.75	2	3	3	4	2	3	3	2	3	3	3	2	2	3
11D	1	24	0	1	D	N	y	0	2	2	1	3	2	4	4	2	1	1	3	4	1	2	1	4	4	2	1	2	4	4	3.4	3.6	1.5	1.75	1.5	2	2	3	1	3	4	4	2	1	1	4	4	3	1
12A	0	24	0	1	A	R	y	1	1	1	1	1	3	2	1	2	1	4	2	1	4	1	5	1	1	5	1	5	1	1	1.4	1	3	1	4.25	1	1	2	1	3	2	1	4	1	4	2	1	5	1
12B	0	18	1	1	B	R	w	0	2	1	3	1	4	1	1	1	1	3	1	1	4	1	4	1	1	4	1	4	1	1	1.2	1	3	1	3.75	1	1	4	1	4	1	1	3	1	4	1	1	4	1
12C	0	21	0	1	C	R	w	0	1	1	4	1	4	1	1	3	1	3	1	1	4	1	4	1	1	3	1	3	1	1	1	1	3.5	1	3.5	1	1	5	1	5	3	1	4	1	4	2	1	5	1
12D	0	18	1	1	D	R	y	1	2	2	3	1	4	2	1	2	1	3	2	1	4	1	3	2	1	3	1	3	1	2	1.8	1.4	3	1	3.25	1	1	4	2	3	1	1	3	1	4	1	1	3	1
13A	1	26	2	1	A	N	w	1	1	2	3	1	3	2	1	1	1	2	1	3	3	1	2	1	4	1	1	3	1	4	1.2	2.8	2	1	2.5	2	2	4	1	3	2	2	3	1	2	1	1	3	1
13B	1	20	0	1	B	N	y	0	1	1	3	1	3	1	1	1	1	4	1	1	4	1	4	1	1	3	1	4	1	1	1	1	2.75	1	3.75	1	1	4	1	4	1	1	3	1	4	1	1	4	1
13C	1	22	1	1	C	N	y	0	1	1	2	1	4	1	1	3	1	4	1	1	4	1	5	1	1	5	1	5	1	1	1	1	3.5	1	4.5	1	1	4	1	5	1	1	4	1	5	1	1	4	1
13D	1	24	0	1	D	N	w	1	1	1	4	1	5	1	1	3	1	5	1	1	5	1	5	1	1	5	1	5	1	1	1	1	4.25	1	5	1	1	4	1	5	1	1	4	1	5	1	1	5	1
14A	0	29	0	1	A	R	y	1	1	1	3	1	3	1	1	2	1	4	2	1	3	1	4	1	1	3	1	4	1	1	1.2	1	2.75	1	3.75	1	1	4	1	3	1	1	2	1	3	1	1	4	1
14B	0	18	1	0	B	R	w	0	2	1	3	1	2	2	1	3	1	3	2	1	2	1	3	1	1	3	1	2	1	1	1.6	1	2.75	1	2.5	1	1	4	1	5	1	1	3	1	3	1	1	3	1
14C	0	21	1	0	C	R	w	0	1	1	3	1	3	1	1	2	1	3	1	1	4	1	3	1	1	2	1	3	1	1	1	1	2.75	1	3	1	1	4	1	4	1	1	4	1	3	1	1	4	1
14D	0	26	0	1	D	R	y	1	1	1	4	1	4	1	1	1	1	3	2	1	3	1	4	1	1	4	1	3	1	1	1.2	1	3	1	3.5	1	1	4	3	2	1	1	1	1	4	1	1	3	3
15A	0	18	1	0	A	N	y	1	1	1	4	1	5	3	1	4	1	5	3	1	4	1	5	1	1	4	1	4	1	1	1.8	1	4	1	4.75	1	1	4	1	4	1	1	4	1	5	2	1	4	1
15B	0	24	0	1	B	N	w	0	2	1	3	1	4	1	1	3	1	3	1	1	3	1	3	1	1	3	1	4	1	1	1.2	1	3	1	3.5	2	1	4	1	4	2	1	4	1	4	1	1	4	1
15C	0	18	0	1	C	N	w	0	1	1	5	1	4	2	1	2	1	3	2	1	5	1	4	1	1	4	1	4	1	1	1.4	1	4	1	3.75	1	1	5	1	5	1	1	1	1	4	1	1	5	1
15D	0	19	1	0	D	N	y	1	1	1	4	1	3	1	1	4	1	4	2	1	4	1	4	1	1	3	1	3	1	1	1.2	1	3.75	1	3.5	1	1	5	1	4	1	1	4	1	4	1	1	4	1
16A	0	23	0	1	A	R	y	1	1	1	4	1	4	1	1	1	1	4	1	1	4	1	4	1	1	4	1	4	1	1	1	1	3.25	1	4	1	1	3	1	3	1	1	1	1	4	1	1	3	1
16B	0	24	0	1	B	R	w	0	1	1	2	1	3	1	1	1	1	3	1	1	2	1	3	1	1	2	1	2	1	1	1	1	1.75	1	2.75	1	1	3	1	3	1	1	2	1	3	1	1	3	1
16C	0	21	0	1	C	R	w	0	1	1	2	1	3	2	1	1	1	3	2	1	2	1	3	1	1	2	1	3	1	2	1.4	1.2	1.75	1	3	1	1	4	1	4	1	1	2	1	4	1	1	3	1
16D	0	21	0	1	D	R	y	1	1	1	2	1	3	1	1	1	1	3	1	1	3	1	3	1	1	3	1	3	1	1	1	1	2.25	1	3	1	1	3	1	3	2	1	3	1	3	1	1	3	1
17A	0	18	2	0	A	N	w	1	2	1	4	2	4	3	2	1	1	4	1	2	4	2	4	2	1	4	2	4	1	1	1.8	1.4	3.25	1.75	4	4	2	4	2	3	2	1	3	1	4	1	2	4	1
17B	0	21	1	1	B	N	y	0	1	1	4	1	4	1	1	2	1	4	1	1	4	1	4	1	1	4	1	4	1	1	1	1	3.5	1	4	1	1	4	1	4	1	1	4	1	4	1	1	4	1
17D	0	19	3	0	D	N	w	1	1	1	3	1	3	1	1	1	1	3	1	1	2	1	4	1	1	4	1	3	1	1	1	1	2.5	1	3.25	1	1	3	1	3	1	1	2	1	3	1	1	3	1
18A	0	21	1	1	A	R	w	0	3	2	2	1	3	1	1	2	1	4	1	1	2	1	3	1	1	2	1	4	1	1	1.4	1.2	2	1	3.5	1	1	2	1	3	1	1	2	1	2	1	1	3	1
18B	0	19	1	1	B	R	y	1	1	1	4	1	5	1	1	4	1	5	1	1	4	1	4	1	1	4	1	5	1	1	1	1	4	1	4.75	1	1	4	1	4	2	1	4	1	4	1	1	4	1
18C	0	21	1	1	C	R	y	1	1	1	3	1	4	2	1	3	1	2	2	1	2	1	2	1	1	3	1	3	1	1	1.4	1	2.75	1	2.75	1	1	2	1	2	1	1	2	1	2	1	1	1	1
18D	0	19	1	1	D	R	w	0	3	1	4	1	4	3	1	4	1	4	3	1	4	1	4	2	1	4	1	4	2	1	2.6	1	4	1	4	1	1	4	1	5	1	1	4	1	5	1	1	4	1
19A	1	24	0	1	A	N	y	0	1	1	4	1	4	3	1	4	1	5	4	1	5	1	5	2	1	5	1	4	3	2	2.6	1.2	4.5	1	4.5	1	1	3	1	5	1	1	4	1	4	2	1	5	2
19B	1	25	1	1	B	N	w	1	1	1	4	1	4	2	1	4	1	2	3	2	4	1	4	2	1	3	1	3	2	1	2	1.2	3.75	1	3.25	1	2	3	1	4	1	1	1	1	2	1	2	3	2
19C	1	26	0	1	C	N	w	1	2	2	3	4	4	4	1	3	2	5	1	1	5	1	3	2	1	4	1	4	1	1	2	1.2	3.75	2	4	4	3	4	5	5	5	1	3	4	5	1	1	5	3
19D	1	23	1	1	D	N	y	0	1	1	4	1	4	2	1	2	1	5	1	1	4	1	4	1	1	3	1	4	1	1	1.2	1	3.25	1	4.25	1	1	4	1	5	1	1	4	1	5	1	1	4	1
20A	0	20	0	1	A	R	w	0	1	1	4	1	4	1	1	4	1	5	1	1	4	1	4	1	1	4	1	4	1	1	1	1	4	1	4.25	1	1	5	1	4	1	1	5	1	4	1	1	5	1
20B	0	18	0	1	B	R	y	1	1	1	4	1	3	2	1	3	1	3	1	2	4	2	3	1	1	3	1	3	1	1	1.2	1.2	3.5	1.25	3	1	1	5	1	4	4	1	5	2	3	1	1	4	1
20C	0	25	0	1	C	R	y	1	1	1	4	1	4	1	1	4	1	4	1	1	4	1	4	1	1	3	1	4	1	1	1	1	3.75	1	4	2	2	4	2	4	2	1	3	1	3	2	1	4	2
20D	0	33	0	1	D	R	w	0	1	1	4	1	3	2	1	2	1	2	1	1	2	2	2	1	1	4	1	4	1	1	1.2	1	3	1.25	2.75	1	1	5	1	4	1	1	4	1	3	1	1	3	1
21A	0	27	0	1	A	N	w	0	3	1	2	2	2	4	2	4	1	3	1	3	1	2	2	3	2	2	1	1	2	2	2.6	2	2.25	1.5	2	3	3	4	2	4	2	1	4	1	4	1	2	4	1
21B	0	19	1	1	B	N	y	1	1	2	2	1	3	2	1	3	1	4	2	1	3	1	4	1	2	3	1	3	1	1	1.4	1.4	2.75	1	3.5	1	1	2	1	3	1	1	3	1	4	1	1	2	1
21D	0	19	1	1	D	N	w	0	1	1	2	2	3	2	2	1	1	2	1	2	2	2	2	1	2	1	1	2	1	2	1.2	1.8	1.5	1.5	2.25	1	1	3	1	3	1	2	2	1	2	1	1	3	1
[truncated: 48 more columns]
